# Supplementary material for: A systematic exploration of bacterial form I rubisco maximal carboxylation rates
Source: EMBO J. 2024 May 28;43(14):13. doi: 10.1038/s44318-024-00119-z (PMC11251275; doi:10.1038/s44318-024-00119-z)
Supplement: Supplementary file 2 — Dataset EV1 [file 44318_2024_119_MOESM2_ESM.xlsx]

## Sheet: Legend
Dataset_EV1	kcat,c values published in the literature

## Sheet: Dataset_EV1
Identifier	Species	Form	Sequence	kcat,c [s-1]	References
P0C917.1	Acidithiobacillus ferrooxidans	I-A	MAVKTYNAGVKDYRNTYWEPDYSVKDTDILAVFKITPQAGVDREEAPAAVAAESSTGTWTTVWTDLLTDLDYYKGRAYRIEDVPGDDTCFYAFIAYPIDLFEEGSVVNVFTSLVGNVFGFKAVRALRLEDVRFPIAYVKTCGGPPHGIQVERDIMNKYGRPLLGCTIKPKLGLSAKNYGRACYEGLRGGLDFTKDDENVNSQPFMRWRQRFDFVMEAIQKAEAETGERKGHYLNVTAPTPEEMYKRAEYAKEIGAPIIMHDYITGGFCANTGLANWCRDNGMLLHIHRAMHRVLDRNPHHGIHFRVLTKILRLSGGDHLHSGTVVGKLEGDREATLGWIDIMRDRFIKEDRSRGIFFDQDWGSMPGVMPVASGGIHVWHMPALVTIFGDDSVLQFGGGT…	6.8	Guo, Z. Evolutionary escape from the Rubisco activase requirement. (Nanyang Technological University, 2019). doi:10.32657/10220/47766.
WP_011057346.1	Thermosynechococcus elongatus BP-1	I-B	MAYTQSKSQKVGYQAGVKDYRLTYYTPDYTPKDTDILAAFRVTPQPGVPFEEAAAAVAAESSTGTWTTVWTDLLTDLDRYKGCCYDIEPLPGEDNQFIAYIAYPLDLFEEGSVTNMLTSIVGNVFGFKALKALRLEDLRIPVAYLKTFQGPPHGIQVERDKLNKYGRPLLGCTIKPKLGLSAKNYGRAVYECLRGGLDFTKDDENINSQPFQRWRDRFLFVADAIHKAQAETGEIKGHYLNVTAPTCEEMLKRAEFAKELEMPIIMHDFLTAGFTANTTLSKWCRDNGMLLHIHRAMHAVMDRQKNHGIHFRVLAKCLRMSGGDHIHTGTVVGKLEGDKAVTLGFVDLLRENYIEQDRSRGIYFTQDWASMPGVMAVASGGIHVWHMPALVDIFGDDAV…	7.4	Wilson, R. H., Martin-Avila, E., Conlan, C. & Whitney, S. M. An improved Escherichia coli screen for Rubisco identifies a protein–protein interface that can enhance CO2-fixation kinetics. J. Biol. Chem. 293, 18–27 (2018).
WP_011909660.1	Rhodobacter sphaeroides	I-CD	MDTKNTEIKGKERYKAGVLKYAQMGYWDGDYQPKDTDVLALFRITPQEGVDPIEAAAAVAGESSTATWTVVWTDRLTACDSYRAKAYKVEPVPGTPGQYFCYVAYDLILFEEGSIANLTASIIGNVFSFKPLKAARLEDMRFPVAYVKTYKGPPTGIIVERERLDKFGKPLLGATTKPKLGLSGKNYGRVVYEGLKGGLDFMKDDENINSQPFMHWRDRFLYVMEAVNLASAQTGEVKGHYLNITAGTMEEMYRRAEFAKSLGSVIVMVDLIIGYTAIQSISEWCRQNDMILHMHRAGHGTYTRQKNHGISFRVIAKWLRLAGVDHLHCGTAVGKLEGDPPTVQGYYNVCREPFNTVDLQRGLFFEQDWADLKKVMPVASGGIHAGQMHQLLSLFGDDV…	5.2	Guo, Z. Evolutionary escape from the Rubisco activase requirement. (Nanyang Technological University, 2019). doi:10.32657/10220/47766.
WP_011242444.1	Synechococcus elongatus PCC 6301	I-B	MPKTQSAAGYKAGVKDYKLTYYTPDYTPKDTDLLAAFRFSPQPGVPADEAGAAIAAESSTGTWTTVWTDLLTDMDRYKGKCYHIEPVQGEENSYFAFIAYPLDLFEEGSVTNILTSIVGNVFGFKAIRSLRLEDIRFPVALVKTFQGPPHGIQVERDLLNKYGRPMLGCTIKPKLGLSAKNYGRAVYECLRGGLDFTKDDENINSQPFQRWRDRFLFVADAIHKSQAETGEIKGHYLNVTAPTCEEMMKRAEFAKELGMPIIMHDFLTAGFTANTTLAKWCRDNGVLLHIHRAMHAVIDRQRNHGIHFRVLAKCLRLSGGDHLHSGTVVGKLEGDKASTLGFVDLMREDHIEADRSRGVFFTQDWASMPGVLPVASGGIHVWHMPALVEIFGDDSVLQF…	11.75	- Mueller-Cajar, O. & Whitney, S. M. Evolving improved Synechococcus Rubisco functional expression in Escherichia coli. Biochem. J 414, 205–214 (2008). - Greene, D. N., Whitney, S. M. & Matsumura, I. Artificially evolved Synechococcus PCC6301 Rubisco variants exhibit improvements in folding and catalytic efficiency. Biochem. J 404, 517–524 (2007). - Shih, P. M. et al. Biochemical characterization…
WP_006910103.1	Cyanobium sp. PCC 7001	I-A	MSKKYDAGVKEYRDTYWTPDYVPLDTDLLACFKCTGQEGVPKEEVAAAVAAESSTGTWSTVWSELLVDLDFYKGRCYRIEDVPGDKEAFYAFIAYPLDLFEEGSVTNVLTSLVGNVFGFKALRHLRLEDIRFPMAFIKTCPGPPNGICVERDRMNKYGRPLLGCTIKPKLGLSGKNYGRVVYECLRGGLDFTKDDENINSQPFQRWQNRFEFVAEAVALAQQETGEKKGHYLNCTAATPEEMYERAEFAKELGQPIIMHDYITGGFTANTGLSKWCRKNGMLLHIHRAMHAVIDRHPKHGIHFRVLAKCLRLSGGDQLHTGTVVGKLEGDRQTTLGFIDQLRESFIPEDRSRGNFFDQDWGSMPGVFAVASGGIHVWHMPALVAIFGDDSVLQFGGGTH…	9.5	- Long, B. M. et al. Carboxysome encapsulation of the CO2-fixing enzyme Rubisco in tobacco chloroplasts. Nat. Commun. 9, 3570 (2018). - Whitehead, L., Long, B. M., Price, G. D. & Badger, M. R. Comparing the in vivo function of α-carboxysomes and β-carboxysomes in two model cyanobacteria. Plant Physiol. 165, 398–411 (2014).
WP_012971927.1	Allochromatium vinosum	I-A	MSTKTYDAGVKDYALTYWTPDYVPLDSDLLACFKVTPQAKVSREEAAAAVAAESSTGTWTTVWSDLLTDLDYYKGRAYRIEDVPGDKESFYAFIAYPLDLFEEGSIVNVLTSLVGNVFGFKAVRALRLEDIRFPLHYVKTCGGPPNGIQVERDRMDKYGRPFLGATVKPKLGLSAKNYGRAVYEMLRGGLDFTKDDENVNSQPFMRWQNRFEFVSEAVRKAQEETGERKGHYLNVTAPTCEEMFKRAEFAKECGAPIIMHDFLTGGFTANTSLANWCRDNGMLLHIHRAMHAVIDRNPKHGIHFRVLAKCLRLSGGDHLHTGTVVGKLEGDRQSTLGFVDQLRESFIPEDRSRGLFFDQDWGGMPGVMAVASGGIHVWHIPALVTIFGDDSVLQFGGGT…	8.8	Uemura, K., Anwaruzzaman, Miyachi, S. & Yokota, A. Ribulose-1,5-Bisphosphate Carboxylase/Oxygenase from Thermophilic Red Algae with a Strong Specificity for CO2Fixation. Biochem. Biophys. Res. Commun. 233, 568–571 (1997).
RME08239.1	Anaerolineae bacterium	I-Anaero	MQDKFYDAGVKDYREAHYYFDLGYQPDPATQVLAAFKITPRPGVAPEEAAAAVAAESSFATWTMVWSDHLVDPARYCARVYHLEPVDEGKRQWMAYIAYPLDLFEEGSIPNLMASLLGNVFGFKPLIALRLEDLYFPPAYLTTFQGPPHGIRQERDMLNKYGRPLLGATMKPKLGLSAKNYGRLIYEALVGGLDFTKDDENITSQTFMRWEHRFEASMEAVHKAEAMTGERKGHYLNVTAHTFDEIFKRAERAKELGSRIIMLDYLIAGMTAFTSVAQWCRENGILLHLHRAFHSVIDRNPDHGVAWPVLAKFARLVGGDHIHNGTIVGKLAGDPQELLDTARMLREPRVTRAEAPTIHFDQDWLSMPGTFPVASGGIHVWHMPALVHYFGDDSILQFG…	1.1	Schulz, L. et al. Evolution of increased complexity and specificity at the dawn of form I Rubiscos. Science 378, 155–160 (2022).
RMG64267.1	Calditrichaeota bacterium	I-Anaero	MPKGSISADNHQEFFKAGVEEYSAAGRYYYDPGYTPRDTEVLAAFRITPQPGVPREEAAAAVAAESSSGTWTTVWSDLLTDQARYAGRTYKLEDVPGNPDQFIAYIAYPLDLFEEGSLPNLMSSIVGNVFGFKAIRALRLEDLYIPPVLLKTFQGPPHGIQVERDLLNKYGRPLLGATMKPKLGLTAKNYGRVVYEALRGGLDFTKDDENITSQPFMRWYDRARFVMEAVHKAEAETGERKGHYLNVSAATMEEMYKRAEDAKALGSRIIMVDFLTVGFTAFASLSKWCRDNGILLHLHRAMHAVIDRQKNHGIHWRVLVKWARMVGGDHLHNGTVVGKLEGDRATTLGTTDLLRNDFVKRDLSRGIFFDQPWVSMPGVMPVASGGIHVWHIPELVEIF…	1.94	Schulz, L. et al. Evolution of increased complexity and specificity at the dawn of form I Rubiscos. Science 378, 155–160 (2022).
AFY90680.1	Chroococcidiopsis thermalis	I-B	MSYAQTRTQTKSGYQAGVKDYRLTYYTPDYTPKDTDVLACFRVSPQPGVPPEEAGAAVAAESSTGTWTTVWTDLLTDLDRYKGRCYYIEPVPGEDNQFFCFVAYPLDLFEEGSVTNMLTSIVGNVFGFKALKALRLEDMRIPVAYLKTFQGPPHGIQVERDKLNKYGRPLLGCTIKPKLGLSAKNYGRAVYECLRGGLDFTKDDENINSQPFMRWRDRFLFVQEAIGKAQAETGEVKGHYLNVTAPTCEEMMKRAEFAKELGTPIIMHDYLTGGFTANTTLAKYCRDNGLLLHIHRAMHAVIDRQRNHGIHFRVLAKCLRMSGGDHLHSGTVVGKLEGERGITMGFVDLMRENYIEEDRSRGIFFTQDWASMPGVMPVASGGIHIWHMPALVEIFGDDS…	9.1	Aguiló-Nicolau, P. et al. Singular adaptations in the carbon assimilation mechanism of the polyextremophile cyanobacterium Chroococcidiopsis thermalis. Photosynth. Res. 156, 231–245 (2023).
WP_011130576.1	Prochlorococcus marinus MIT9313	I-A	MSKKYDAGVKEYRDTYWTPDYVPLDTDLLACFKCTGQEGVPREEVAAAVAAESSTGTWSTVWSELLTDLEFYKGRCYRIEDVPGDKESFYAFIAYPLDLFEEGSITNVLTSLVGNVFGFKALRHLRLEDIRFPMAFIKTCGGPPNGIVVERDRLNKYGRPLLGCTIKPKLGLSGKNYGRVVYECLRGGLDLTKDDENINSQPFQRWRERFEFVAEAVKLAQQETGEVKGHYLNCTATTPEEMYERAEFAKELDMPIIMHDYITGGFTANTGLANWCRKNGMLLHIHRAMHAVIDRHPKHGIHFRVLAKCLRLSGGDQLHTGTVVGKLEGDRQTTLGYIDNLRESFVPEDRSRGNFFDQDWGSMPGVFAVASGGIHVWHMPALLAIFGDDSCLQFGGGTH…	6.58	Shih, P. M. et al. Biochemical characterization of predicted Precambrian RuBisCO. Nat. Commun. 7, 10382 (2016).
WP_012823801.1	H. neapolitanus	I-A	MAVKKYSAGVKEYRQTYWMPEYTPLDSDILACFKITPQPGVDREEAAAAVAAESSTGTWTTVWTDLLTDMDYYKGRAYRIEDVPGDDAAFYAFIAYPIDLFEEGSVVNVFTSLVGNVFGFKAVRGLRLEDVRFPLAYVKTCGGPPHGIQVERDKMNKYGRPLLGCTIKPKLGLSAKNYGRAVYECLRGGLDFTKDDENINSQPFMRWRDRFLFVQDATETAEAQTGERKGHYLNVTAPTPEEMYKRAEFAKEIGAPIIMHDYITGGFTANTGLAKWCQDNGVLLHIHRAMHAVIDRNPNHGIHFRVLTKILRLSGGDHLHTGTVVGKLEGDRASTLGWIDLLRESFIPEDRSRGIFFDQDWGSMPGVFAVASGGIHVWHMPALVNIFGDDSVLQFGGGT…	8.9	Chen, T. et al. Producing fast and active Rubisco in tobacco to enhance photosynthesis. Plant Cell 35, 795–807 (2022).
Q7U5I8.1	Parasynechococcus marenigrum WH 8102	I-A	MSKKYDAGVKEYRDTYWTPDYVPLDTDLLACFKCTGQEGVPKEEVAAAVAAESSTGTWSTVWSELLTDLDFYKGRCYRIEDVPGDKESFYAFIAYPLDLFEEGSITNVLTSLVGNVFGFKALRHLRLEDIRFPMAFIKSCYGPPNGIQVERDRMNKYGRPLLGCTIKPKLGLSGKNYGRVVYECLRGGLDFTKDDENINSQPFQRWQNRFEFVAEAIKLSEQETGERKGHYLNVTANTPEEMYERAEFAKELGMPIIMHDFITGGFTANTGLSKWCRKNGMLLHIHRAMHAVIDRHPKHGIHFRVLAKCLRLSGGDQLHTGTVVGKLEGDRQTTLGYIDQLRESFVPEDRSRGNFFDQDWGSMPGVFAVASGGIHVWHMPALVAIFGDDSVLQFGGGTH…	11.9	RE Sharwood, BM Long - Chapter 11 Engineering Photosynthetic CO2 Assimilation to Develop New Crop Varieties to Cope with Future Climates. Photosynthesis, respiration, and climate change, 2021
