# Supplementary material for: A systematic exploration of bacterial form I rubisco maximal carboxylation rates
Source: EMBO J. 2024 May 28;43(14):13. doi: 10.1038/s44318-024-00119-z (PMC11251275; doi:10.1038/s44318-024-00119-z)
Supplement: Supplementary file 3 — Dataset EV2 [file 44318_2024_119_MOESM3_ESM.xlsx]

## Sheet: Legend
Dataset_EV2	carboxylation rates derived from a spectrophotometric assay

## Sheet: Dataset_EV2
Identifier	Internal ID	Species	Form	100% representative	75% form I	85% IAB, 75%rest	85% carboxysome, 75%no carboxysome	carboxysome	90%CCM, 91%IB, 97.5%IA_cyano	Large subunit	Small subunit	RbcX	Raf1	Expressed	Soluble	Active	Rate mean [s-1]	Rate n	Rate stdev [s-1]
gi|56565978|gb|AAV98336.1|	Rr	Rhodospirillum rubrum	II							MDQSSRYVNLALKEEDLIAGGEHVLCAYIMKPKAGYGYVATAAHFAAESSTGTNVEVCTTDDFTRGVDALVYEVDEARELTKIAYPVALFDRNITDGKAMIASFLTLTMGNNQGMGDVEYAKMHDFYVPEAYRALFDGPSVNISALWKVLGRPEVDGGLVVGTIIKPKLGLRPKPFAEACHAFWLGGDFIKNDEPQGNQPFAPLRDTIALVADAMRRAQDETGEAKLFSANITADDPFEIIARGEYVLETFGENASHVALLVDGYVAGAAAITTARRRFPDNFLHYHRAGHGAVTSPQSKRGYTAFVHCKMARLQGASGIHTGTMGFGKMEGESSDRAIAYMLTQDEAQGPFYRQSWGGMKACTPIISGGMNALRMPGFFENLGNANVILTAGGGAFGH…				1	1	1	6.8	3	0
WP_011057346.1	RBC6_16	Thermosynechococcus elongatus	IB	1				1		MAYTQSKSQKVGYQAGVKDYRLTYYTPDYTPKDTDILAAFRVTPQPGVPFEEAAAAVAAESSTGTWTTVWTDLLTDLDRYKGCCYDIEPLPGEDNQFIAYIAYPLDLFEEGSVTNMLTSIVGNVFGFKALKALRLEDLRIPVAYLKTFQGPPHGIQVERDKLNKYGRPLLGCTIKPKLGLSAKNYGRAVYECLRGGLDFTKDDENINSQPFQRWRDRFLFVADAIHKAQAETGEIKGHYLNVTAPTCEEMLKRAEFAKELEMPIIMHDFLTAGFTANTTLSKWCRDNGMLLHIHRAMHAVMDRQKNHGIHFRVLAKCLRMSGGDHIHTGTVVGKLEGDKAVTLGFVDLLRENYIEQDRSRGIYFTQDWASMPGVMAVASGGIHVWHMPALVDIFGDDAV…	MKTLPKERRYETFSYLPPLSDAQIARQIQYAIDQGYHPCVEFNETSNAEIRYWTMWKLPLFNCTNAQDVLNEVQQCRSEYPNCFIRVVAFDNIKQCQVMSFIVYKPNQANSGYSGYRY			1	1	1	5.7	4	1.2
WP_012536704.1	RBC6_17	Acidithiobacillus	IAc_noncyano	1				1		MAVKKYEAGVKEYRQTYWAPEYVPLDSDILACFKITPQPGVDREEAAAAVAAESSTGTWTTVWTDLLTDMDYYKGRAYRIEDVPGDDTSFYAFIAYPIDLFEEGSVVNVFTSLVGNVFGFKAVRALRLEDVRFPLAYVKTCNGPPHGIQVERDKMNKYGRPMLGCTIKPKLGLSAKNYGRAVYECLRGGLDFTKDDENVNSQPFMRWRDRFLFVADAIHTAEAETGERKGHYLNVTAPSPEEMYERAEFAKELNMPIIMHDFLTGGFCANTGLARWCRKTGTLLHIHRAMHAVVDRNPHHGIHFRVLVKALRLSGGDHLHTGTVVGKLEGDRASTQGWVDLLRESFVPEDRSRGIFFDQDWGSMPGVFAVASGGIHVWHMPSLLAIFGDDAVFQFGGGT…	MADIQDYDSTPKYETFSYLPAMGPEKMRRQIAYLVNQGWNPGIEHVEPERASTYYWYMWKLPMFGEQSVDTVIAELEACHRAHSNHHVRLIGYDNYSQSQGSAFVVFRGR			1	1	1	3.3	6	0.7
WP_011130576.1	RBC6_18	Prochlorococcus marinus	IAc_cyano	1				1	1	MSKKYDAGVKEYRDTYWTPDYVPLDTDLLACFKCTGQEGVPREEVAAAVAAESSTGTWSTVWSELLTDLEFYKGRCYRIEDVPGDKESFYAFIAYPLDLFEEGSITNVLTSLVGNVFGFKALRHLRLEDIRFPMAFIKTCGGPPNGIVVERDRLNKYGRPLLGCTIKPKLGLSGKNYGRVVYECLRGGLDLTKDDENINSQPFQRWRERFEFVAEAVKLAQQETGEVKGHYLNCTATTPEEMYERAEFAKELDMPIIMHDYITGGFTANTGLANWCRKNGMLLHIHRAMHAVIDRHPKHGIHFRVLAKCLRLSGGDQLHTGTVVGKLEGDRQTTLGYIDNLRESFVPEDRSRGNFFDQDWGSMPGVFAVASGGIHVWHMPALLAIFGDDSCLQFGGGTH…	MPFQSTVGDYQTVATLETFGFLPPMTQDEIYDQIAYIIAQGWSPVIEHVHPSGSMQTYWSYWKLPFFGEKDLNMVVSELEACHRAYPDHHVRMVGYDAYTQSQGTAFVVFEGR			1	1	1	8.1	6	1.2
WP_074929473.1	RBC6_19	Nitrosomonas eutropha	IAc_noncyano	1				1		MAIKTYQSGVQEYRQTYWQPDYVPLDTDILACFKITPQPGVDREEAAAAVAAESSCGTWTTVWTDLLTDLDYYKGRAYRLEDVPGDDTCFYAFVAYPIDLFEEGSVVSVFTSLVGNVFGFKAIRALRLEDLRFPIAFVKTCGGPPSGIQVERDKMNKYGRPLLGCTIKPKLGLSAKNYGRAVYECLRGGLDFTKDDENISSQPFMRWRDRFEFVQEATLKAEAETGERKGHYLNVTAPTPEEMYKRAEFAKEIGAPIIMHDYLAGGLCANAGLANWCRNNGMLLHVHRAMHAVLDRNPHHGIHFRVLTKILRLSGGDHLHTGTVVGKLEGDRASTLGWIDLLRESFVPEDRSRGIFFDQDWGSMPGAFAVASGGIHVWHMPALVTIFGDDAVLQFGGGT…	MAIHAYHSTKEYETFSYLPQMTPEQVRRQIAYAIAQGWNPAVEHTAKGTPARVSFWHMWKLPMFGEQSVDVVLAEIEACHREFPDQMVRFIAYDNYSQSQGVAFVVYR			1	1	1	3.6	6	1
WP_011320601.1	RBC6_20	Trichormus variabilis ATCC 29413	IB	1				1		MSYAQTKTQTKSGYKAGVQDYRLTYYTPDYTPKDTDILAAFRVTPQPGVPFEEAAAAVAAESSTGTWTTVWTDLLTDLDRYKGRCYDIEPVPGEDNQFIAYIAYPLDLFEEGSITNVLTSIVGNVFGFKALRALRLEDIRFPVAYIKTFQGPPHGIQVERDKLNKYGRPLLGCTIKPKLGLSAKNYGRAVYECLRGGLDFTKDDENINSAPFQRWRDRFLFVSDAISKAQAETGEIKGHYLNVTAPTCEEMLKRAEYAKELNQPIIMHDYLTAGFTANTTLARWCRDNGVLLHIHRAMHAVIDRQKNHGIHFRVLAKALRLSGGDHIHTGTVVGKLEGERGITMGFVDLLRENYVEQDKSRGIYFTQDWASLPGVMAVASGGIHVWHMPALVEIFGDDS…	MQTLPKERRYETLSYLPPLTDVQIEKQVQYILSQGYIPAVEFNEASEPTEFYWTLWKLPLFGAKTSREVLGEVQACRSQYPGHYIRVVGFDNIKQCQVLSFIVHKPSRY			1	1	1	6.1	1
WP_018111877.1	RBC7_1	Thermus igniterrae ATCC 700962 B128DRAFT_scaffold_7.8_C	IE	1	1	1	1	0		MATQYAGKGKYSKAGVLEYKQMGYWDPDYEPKDTDTIALFRITPQPGIEPEEAAAAVAGESSTATWTVVWTDRLTYLDRYRAKAFRVEPVPGNPEQYFAWIAYDLALFEEGSIANMTSSIIGNVFGFKAVRALRLEDLRIPVAYLKTFKGAPHGIPVERDMLNKYGRPLLGATVKPKLGLSGRNYGRVVYEALAGGLDFTKDDENINSQPFMRWRDRYLYAQEAVMKAEEATGERKGHYMNVTAATMEDVYERLEFAKEIGSIIVMVDLTMGYTALQSVSNWCHKNGMILHLHRASHATFTRQKNHGISFRVLAKWMRMLGVDHIHAGTVVGKLEGDPNLTRGYYDILREQYVRADPVKGIFFDQDWAYLPAVMPVASGGIHAGQMHLLLSLFGDDVVL…	MRITQGTFSYLPDLTDEEIRAQIAYIIRNGWAVSIEYTDDPSPYNVYWNMWGLPMFDLEDPAAAMYEFQKCREAFPNHYIKVNGYDPSPMWQAQRVSFIAHRPKNEPGFRLHRQLYSDGRRLKYTLEPYVTMRPAGERYKDE			1	1	0	#N/A	#N/A	#N/A
PSR26254.1	RBC7_2	Sulfobacillus benefaciens isolate AMDSBA1 AMDSBA1_38	IE	1	1	1	1	0		MSATEENKTKGRWASGVIPYREMGYWRPDYEPLETDIICLFRIIPQEGVEPEEAAAAVAGESSTATWTVVWTDRLTSYDDYRAKAYRVDPIPGTNQYFAYIAYSIDLFEEGSVTNVAASVIGNVFGFKALKALRLEDMRFPLHYVKTFQGPAHGIVVEREYLDKYGRPLLGATTKPKLGLSARNYGRVAYEALRGGLDFTKDDENIGSQPFMRWRDRFLYVMEGVNRAMAETGEVKGHYLNVTAATMEDMYERAEFARDLGSVIIMVDLVVGYTGIQSMAKWARKNGMILHLHRAGHSTYTRQKTHGVSFRVISKWMRLIGVDHIHAGTVVGKLEGDPNMIHGFYKTLRDSKVEANLQEGLFFDQDWGSMPGVMPVASGGIHAGQMHLLLHHLGEDVVL…	MAFHLTQGTFSYLPPLTDDEIKMQIDYALNHNWPLSVEFTDDPHPRNTYWEMWGLPMFDQKDPAAILYEINECRKAYPNHYIRLNAYDPSRGRQTLALSFIVNRPANDPGFHLHRQEVADRQIHYTLHSYATDKPKGERFSD			1	1	0	#N/A	#N/A	#N/A
HFB68562.1	RBC7_3	Calditrichae bacterium isolate HyVt-506 HyVt-506_k145_871940	I_Anaero	1	1	1	1	0		MPNSNPTRGKGDKALFEAGVKEYSAQGRYYYDPDYTPNPTDVLAAFRITPQEGVPWEEAAAAVAAESSSGTWTTVWSDHLTDQARYAGRTYKIEPIPGQDNQFMAYIAYPLDLFEEGSMPNLMSSIVGNVFGFKAIRALRLEDLHIPPVLLKTFQGPPHGIVVERDLLNKYGRPLLGATMKPKLGLSAKNYGRVVYEALRGGLDFTKDDENITSQPFMRWYDRARFVMEAVHKAEAETGERKGHYLNVTAGDMEEMYRRAEDAKALGSRIIMVDYLTVGFTAFASLSKWCRRNGILLHAHRAMHAVIDRQKNHGIHWRVLAKWARIVGADHVHNGTIVGKLEGDRVSTLAVADLLREDFVPANKERGIFFDQPWVSMAPTMPVASGGIHVWHIPELVAL…	MKLETFSYLPQMSDADIKKQIEYIVKNGWYPGIEYTETPGPENAYWTFWKLPFFNAETPEEVLEEIQECQRNNPNAYIKLTGYDNKRQCQVFSFVVYKPQAAA			1	1	1	2.2	2	0.4
RME08239.1	RBC7_4	Anaerolineae bacterium isolate J130 k99_112929	I_Anaero	1	1	1	1	0		MQDKFYDAGVKDYREAHYYFDLGYQPDPATQVLAAFKITPRPGVAPEEAAAAVAAESSFATWTMVWSDHLVDPARYCARVYHLEPVDEGKRQWMAYIAYPLDLFEEGSIPNLMASLLGNVFGFKPLIALRLEDLYFPPAYLTTFQGPPHGIRQERDMLNKYGRPLLGATMKPKLGLSAKNYGRLIYEALVGGLDFTKDDENITSQTFMRWEHRFEASMEAVHKAEAMTGERKGHYLNVTAHTFDEIFKRAERAKELGSRIIMLDYLIAGMTAFTSVAQWCRENGILLHLHRAFHSVIDRNPDHGVAWPVLAKFARLVGGDHIHNGTIVGKLAGDPQELLDTARMLREPRVTRAEAPTIHFDQDWLSMPGTFPVASGGIHVWHMPALVHYFGDDSILQFG…	MKAQPRAGTFAYLPPLTDQEIRQQIEYIFAQGWMIGLEFSSQISAADTYWHWEKLPYFETRDPDFIMQEIQRMRQEYPRHYIMLTSYDHKRQSQNLSFLVHAPG			1	1	1	1.3	2	0.2
RME84037.1	RBC7_5	Caldilineae bacterium	I_Anaero	1	1	1	1	0		MSKHPQPAPADAMFEAGVKEYSETHYYYDIGYEPDPNQVLAAFRITPQEGVPWEEAAASVAAESSFATWTAVWSDHLVDPARYCARTYEIRPVPGRDDQFIAYIAYPLDLFEEGSMPNLMSSIVGNVFGFKPLRALRLEDIYIPPALLKTLQGPPHGIQVERDRLNKYGRPLLGATMKPKLGLSAKNYGRLVYEALAGGLDFTKDDENITSQTFMRWRDRFEFVMEAVNKAEAETGERKGHYLNVTAHTMEEIYRRAEYAKELGSRIIMVDYLIVGFTAFTSLSRWCRENSMLLHAHRALHSVVDRHPDHGIHFRVLAKWARIVGVDHIHTGTVVGKLEGDRATTMGVVEMLRTDHLRKERAPGFHFDQPFLSMPGVFPVASGGIHVWHMPDLVSIFGD…	MKTETFSYLPPMTRSQIERQVAYILEQGWMPVVEYTDRIDPAQTYWHWWRLPLFRSPAVEDVMAALDACRQQHPDAFIQISAFDHKRQGQTQSFVVYRPE			1	1	1	3.1	4	0.3
CAB1129097.1	RBC7_6	Firmicutes bacterium R50 isolate R501	IE	1	1	1	1	0		MAEQKAQFGAGVLEYREMGYYDPHYTPKDTDILAAFRVTPQPGVPVEEAAAAVAGESSTATWTVVWTDQLTNLDRYKAKAYHIVPVPGSPDQYIAYIAYDLALFEEGSIANMASSIVGNVFGFKPLKALRLEDLRIPLAYVKTFQGPPHGIQVERDLLNKYGRPLLGMTVKPKLGLSGKNYGRVVYEPSGGGLDFTKDDENTNSQPFMRWRERYLYAIEAVKKAEAETGERKGHYLNVTAPNVEEMFKRAEFAKEIGMPIIMVDFLTVGWTAHTSLSKWCRDNGMLLHVHRAAHATVTRQKNHGINFRVLAKWLRMAGGDHLHVGTVLGKLEGNRSLVEGYVKVLRQSYVEMDLGRGLYFDQDWYSVPAVMPVASGGIHAGQVPQLLDIFGDDVVLQFG…	MELRTVQQGTFAFLPPLTDEQIRDQLQWILDQGYVVSVEYTDDPSPRNLFWRMWGLPMFDVKDAAAVWLEFEACRKAFPDQYIKINGYDPIRQGQAVSFVAHWPDAGR			1	0		#N/A	#N/A	#N/A
WP_069472570.1	RBC7_7	Candidatus Marithrix sp. Canyon 246 clone 3	IAq	1	1	1	1	0		MSNQSYQAGVQQYRNTYWEPDYTPKETDFLACFKITTKNAVSYEEAAATVAAESSTGTWTHVWTDLFIDLERYKARVYQIEEIPGYEKTFYAYIAYPIDLFEEGSIINVFTSLLGSVFNLKILRALRLEDIRFPISYVMTCGGPPNGMLVERDKLNKYGRSLLGSPIKPKLGLSAKNYGRAVYECLRGGLDFTKDDESLHSQAIIRWRDRFEFVMEAVKKAEAETGERKGHFLNVTAATPEEMYKRAEFAKELGAPIIMHDYIIGGICANTGLANWCRENGMLLHIQRTMHAVIDRHPFHGVHSRVFSKVLRLSGGDHLHTGTVVGRLESERNSTKGCIDILRESYVKKNPDYGIMFDQDWGLTPGIFPVASGGIHVWHMPALVSIFGDDAVFLFGGAT…	MNAMQDYHSGLNDPNSRKFEIFSYLPEMSDEHIELQIKYIINKGWVPAIEHTEPNNVDGHYWYLWKLPMFGESKVNNILAEAKTCHRIHPTDHIRLVGYDNKKQSVGTTMVIYRGPIKF			1	1	0	#N/A	#N/A	#N/A
BAS29235.1	RBC7_8	Limnochorda pilosa	I_Anaero	1	1	1	1	0		MIDLSLANGTTGNLFDAGVREYSDASRHYYDPNYQPTETDVLCAFRVTAQPGVPWPEAAAAVAAESSSGTWTSVWTDHLVDLSRYSARCYHIDPVPGREDQFIAYVAYPMDLFEEGSIANVMSSIVGNVFGFKAIRALRLEDIRIPVAYLKTFQGPPHGIQVERDRLNKYGRPLLGATIKPKLGLSAKNYGRAVYEALRGGLDFTKDDENVNSQPFMRWRDRYLFVMEAVKKAEDETGERKGHYLNVTAPTFEQLMERAEFARDLGSRIIMVDFLTAGFTAHTSLSHWCRRNGVLLHCHRAMHAVIDRQKDHGIHWRVLAKWLRMAGGDHLHNGTVVGKLEGDRASTMAVNDLLRLDFVPADPARGIYFDQPWASLPAVFPVASGGIHVWHVPELLSIF…	MPSRRTELFSYLPPLSDDQAARQVRYMLDRQLMPGIEYTARLDPSDDYWHFWKLPFFQVSDPAEVMAELKACRRDHPEAFIRLTGYDPQRQCQVVSFVLHRPDAPEPQEGSSCTS			1	1	0	#N/A	#N/A	#N/A
HDX57131.1	RBC7_9	Dehalococcoidia bacterium isolate SpSt-223 Ga0101941_1000233	I_Anaero	1	1	1	1	0		MPNRAYEPGVKLYSQLGYYDPDYRPADTDILCCFRVTPQPGVPPEEAAAAVAAESSTGTWTVVWSDLLTDLERYRARCYRLEEVPGQENQYFAYVAYPLDLFEEGSLPNLTSSIVGNVFGFKAVRALRLEDMRIPPVYVKTFQGPPHGIQVERDKLNKYGRPLLGCTIKPKLGLSAKNYGRMVYEALAGGLDFTKDDENINSQPFMRWQDRYLFVMEAVKKAEAETGEAKGHYLNVTAPTMEEIYERAEFARGLGARIIMVDFLTVGFAAHASLARWCRKNGILLHLHRAMHAVIDRQKNHGIHWRVLAKWARLVGGDHVHNGTVVGKLEADRQATIGVNDLLRENFIPADPTRGIFFDQDWASMPGMFPVASGGIHVWHMPDLVTIFGDDAVLQFGGG…	MTIRTETFSYLPAFTEEEVRRQVEYILRNRWTPIVEYTDRPGPDVHYWRLWKLPLFAAQKPDEVMAELAACREANPNCYVRLIGYDPGPQLTRLSLVVYRPAERE			1	1	1	1.3	2	0.7
WP_121444813.1	RBC7_10	Brockia lithotrophica strain DSM 22653 Ga0215696_105	IE	1	1	1	1	0		MSETTRLSAGVKPYAELGYWDPTYEPKDTDVLAVFRLVPQEGVDPIEAAAAVAGESSTATWTVIWTDLLTAYERYQARAYKVEPVPGTDQYLAYIAYNLDLFEEGSIANLVSSIAGNVFGFKAVKALRLEDMRLPLPYVMTFQGPPHGIVMERELLNKFGRPLLGATIKPKLGLSPRSYGRVIYEALRGGLDFTKDDENTNSQPFNRWRDRFLYAMEAVHKAMAETGEIKGHYVNVTAATMEDIYERAEFAKELGSVIVMIDLTIGFSAIQSMAKWARKNGVLLHLHRAMHSTFTRQKTHGISFRVLAKWMRLAGVDHMHAGTVVGKLEGDAYLTKGYYTVLRESSYKADPTLGLYFDQDYGAMPGVMPVASGGLHVGHIPTLVHYFGDDAVLQFGGGT…	MGNFVLRHGAFSYLPPLTDEEIKKQIAYALANGWAVNIEFTYDPHPRNVYWDMWKIPFFDAKDSDAILAELEACRREHPDAYIRINAYDRSYGKQTTRLTFLVQRPKVERGSTLERTVGPGFTQRYAVRPVE			1	1	1	1.5	3	0.3
WP_196444687.1	RBC7_11	Planomonospora sp. ID67723	IE	1	1	1	1	0		MAHNRLSTGVVPYAALGYYDPDYVPKDTDVLAAFRIVPQPGVTPEEAAAAVAGESSTATWTVVWTDRLTDYRHYQAKAYRVDRVREDESGGYGEYMAYVAYDIDLFEEGSIPNLASSIIGNVFGFKAVRSLRLEDMRLPLAYVKTFQGPPHGIVMERELLGKYGRPLLGATVKPKLGLSARNYGKVVHEALRGGLDFTKDDENVNSQPFMRWRDRFLFVSEAVRRAEERTGEIKGHYLNCTAATMEEMYERAETARELGSPIIMIDLTVGFTAMGSMARWARDNGVLLHLHRAGHSTYTRQKDHGVNFRVIAKWCRLLGVDHIHAGTVVGKLEGDASAVRGYYTTCRASAHGTGDGLLFEQDYGSMPGVMPVASGGIHAGQMHELVHHLGEDVILQFGG…	MRITQGAFSYLPDLTDAEIAAQLAYALGRGFSVAVEHTGDPGPRNIFWEMYGMPMFDLDDPEHALSKVLACRAENPADHIRVTAYDSRLGRQSTALSFIVHRGRA			1	0		#N/A	#N/A	#N/A
KAF0167419.1	RBC7_12	Bacterium isolate X3_MaxBin.006 scaffold_650	IAc_noncyano	1	1	1	1	1	1	MAVKTYSAGVKEYRHTYWMPDYTPLDTDLLACFKITPQPGVDREEAAAAVCAESSTGTWTTVWTDLLTDMDYYKGRAYRIEDVPGDDTAFYAFIAYPIDLFEEGSVVNVFTSLVGNVFGFKAVRALRLEDIRFPIAYVKTCGGPPLGIQVERDIMNKYGRPMLGCTIKPKLGLSAKNYGRAVYECLRGGLDFTKDDENVNSQPFMRWRQRFDFVMEAIHKAEAETGERKGHYLNVTAPTPEEMYKRAEYAKEIGAPIIMHDYITGGFCANTGLANWCRDNGILLHLHRAMHAVVDRNPHHGIHFRVLTKIARLSGGAPPWAGSTCCANPSCRKTAAAASSSTRTGVPCPAPSPSLPAASTSGTCPPWSPSSVTTPFCSSVAARWATPGATPPAPPPTAS…	MAVQAYRSTKKFETFSYLPQMTPDQVRRQIAYCISQGWNPAVEHTEKGTTARVNFWYMWKLPLFGEQSIDAVLAEIEACHREFPDQMVRFVAYDNYAQSQGMAFVVYR			1	0		#N/A	#N/A	#N/A
TLY80690.1	RBC7_14	Gammaproteobacteria bacterium isolate GP_22	ICD	1	1	1	1	0		MAIGAEAGNEGAQARNDGPTAITDAKRRYRAGVIKYRQMGYWDPDYVPKPTDTICLFRITPQDGVDPIEAAAAVAGESSTATWTVVWTDRLTACDSYRAKAFKVEPVPNNPGQVFAWIAYDIILFEQGSIANMTASLIGNVFGFKPLKALRLEDIRIPVAYVKTFDGPPTGLIVERERLDKFGRPLLGATTKPKLGLSARNYGRVIYEGLKGGLDFMKDDENINSQPFMHWRDRFLYVMDAVNKASAATGEVKGSYLNVTAGTMEDMYERAEFARELGSVVVMIDLVVGWTAIQSMSRWARRNDMILHMHRAGHGTYTRQKTHGISFRVIAKWLRLAGVDHLHAGTAVGKLEGDPLTVQGYYNVCRDSFTRQDLPRGIFFDQDWCDLRKVMPVASGGIH…	MMTNPVHRITQGQFSFLPELTDAEISLQIEYGLARGYAWSIEYTDDPHPRNTYWEMFGMPMFELEDAAGVLLELQSCRRTFPQHYIRLVAFDATRGVESTVMSFIVNRPSREPGFGLIRQEGQGRNIRYTLHGYVTDRPEGERGE			1	0		#N/A	#N/A	#N/A
NWJ96371.1	RBC7_15	Chloroflexi bacterium isolate L227-5C MAG2_87	IE	1	1	1	1	0		MAEAKSTDVKNQLFSAGVREYRTMGYYNTNYVPKDTDVLAAFRVTPQAGVPWEEAAAAVAGESSTATWTVVWTDKLTNLERYQAKCYRIEPVPGVDDQFIAYIAYDLALFEEGSIANLTSSIVGNVFGFKPLKALRLEDMRIPSHYARTFQGSPHGILVERDLLNKYGRPLLGATVKPKLGLSGKNYGRVVYEGLRGGLDFTKDDENTNSQPFQRWRERFLYCQDATSKAEAETNEQKGHYLNVTGPTMEEIYKRADFAKEIGAKVVMSDFLTIGWSAHTSLSIWCRENGMLLHCHRAMHAVMDRQKNHGINFRVLAKWLRLAGGDHLHTGTVFGKLEGDRNQVTGVADLLRLDKIPQDPTRGLYFDQEWGDLPTVLPVASGGIHVGHVARLLDLYGDD…	MKLETFSYLPQLSEAQIRGQVQYIIRQGYAPAVEYTDEPDAYNNYWTMWGLPMFEARDAAAVIFEVEACKRANPGSYVKVNGFDKTRQAQAISFVVYAPPADAD			1	1	0	#N/A	#N/A	#N/A
WP_128929477.1	RBC7_16	Bradyrhizobium guangxiense strain CCBAU 53363	ICD	1	1	1	1	0		MSLRVAINGFGRIGRNVLRAIAEPRRNDIEVVAINDLGPVETNAHLLRFDSVHGRFPGEVKVDGDTIDVGGGPIKVTAIKDPAQLPHRALGVDIALECTGLFTSREKAAAHIQAGAKRVLVSAPASEVDLTVVFGVNHLALTGDHIVVSNASCSTNCLAPLAQVLDDAVGIEKGFMTTIHSYTGDQPTLDTFHKDLYRARAAALKALRLEDMRLPVAYVKTFQGPATGIVVERERLDKFGRPLLGATIKPKLGLSGRNYGRVVYEALKGGLDFTKDDENINSQPFMHWRDRFLYCMEGVNRAQAASGEVKGTYLNITAATMEDMYERAEFAKELGSVVVMIDLVIGYTAIQSMAKWARRNDMILHLHRAGHSTYTRQKSHGVSFRVIAKWMRLAGVDHI…	MKLTQGCFSFLPDLSDEQITKQVQYCLSKGWAVNIEFTDDPHPRNTYWEMWGLPMFDLADAAGVMMELAECRRVYGDRYIRVSGFDSSHGWESVRISFLVNRPAKEAEFELVRQEMAVRSVRYTTVHRQPQPASS			1	1	0	#N/A	#N/A	#N/A
TMJ97391.1	RBC7_17	Actinobacteria bacterium isolate AC_75 14_1009_16_40cm_scaffold_27884	I-Unclassified (green rubisco)	1	1	1	1	0		MFEAGVRQYRETYWDPGYEPAETDVLAAFRVTPQPEVPAEEAAAAIAAESSTGTWTSVWTDHLTNLERYKARAYQLEPIAGREGEFLAYVAYPMDLFEESSVVSMAASITGNVFGFKALRALRLEDLRIPTAYAKTFAGPPNGIQVERDKLGKYGRPLLGATLKPKLGLSAKNYGRACFELLRGGLDFTKDDENITSQPFMRWRDRYLFVMEAVRKAEDETGERKGHYLNVTSADCESMLERAEFARELGSPIVMHDFLVGGFTAHTTLANWCRRNGMLLHVHRALHAVVDRQKEHGIHYRVLVKWLRLAGGDHLHSGTVVGKLEGDRETTAAVLDLMRENFVPANRARGLHFDQDWASLPGLFPAASGGIHVWHMPALVDIFGDDSVLQFGGGSAGHP…	MRLETFSYLPALSVEEIEAEVRSIVERGMTVGIEHTQNPDPYDHYWTLWGLPLFGVADPDAVLAELDACCVANPDAYVRVNGYDPVRQGQAVSFVAHRPDGA			1	0		#N/A	#N/A	#N/A
NBT73295.1	RBC7_18	Betaproteobacteria bacterium isolate WB5_5_171	ICD	1	1	1	1	0		MAKEERVTDIKERYKGGVLKYKQMGYWRPDYEPKATDTICLFRITPQEGVDAEEAAAAVAGESSTATWTVVWTDLLTAHESYQAKAYRVDKVPNTGPGTNTEQQYFAYVAYDLILFEDGSIANMTASLIGNVFSFKPLKAARLEDIQIPVAYVKTFRGPPTGIIVERERLDKFGRPLLGATMKPKLGLSGRNYGRVVYEGLTGGLDFTKDDENINSQAFMHWRDRFLYCMDAVNKAQSNTGEIKGHYLNVTAADMEEMYARAEFAKSLGSNIIMIDLVIGWTAMQSMSKWCRANDMILHLHRAGHGTYTRQRNHGVSFKVIAKWSRLAGVDHIHAGTAVGKLEGDPMTVQGYYNICRDSYTKQDFSRGLFFDQDWADLRKVMPVASGGIHVGQMHQLVT…	MRITQGQFSFLPDLTDDEIRLQVDYAISKGWALGVEWTDDPHPRNTYWNMWGIPMFEIKDGAAVLYEVNACRKAQGNSYIRVIAFDNTRGVESITMGFMVNRPANEPGFGLVRQEADGRQIRYTTHSYATDKPAGQRY			1	1	0	#N/A	#N/A	#N/A
WP_064697605.1	RBC7_19	Rhizobium aegyptiacum	ICD	1	1	1	1	0		MNVEAKTEIKGKERYKAGVLKYAQMGYWDGDYKPKDTDILALFRITPQEGVDPIEAAAAVAGESSTATWTVVWTDRLTACDQYRGKAYKVDPVPGTPGQYFVYIAYDLILFEPGSIANLTASIIGNVFSFKPLKAARLEDMRFPVAYVKTYKGPSCGIIVERERLDKFGKPLLGATTKPKLGLSGKNYGRVVYEGLKGGLDFMKDDENINSQAFMHYRDRFLYCMEAVNKASAETGEVKGHYLNITAGTMEEMYRRAEFAKQLGSVIVMVDLIVGWTAIQSISEWCRNNDMILHMHRAGHGTYTRQKNHGISFRVIAKWLRLAGVDHLHAGTAVGKLEGDPMTVQGYYNVLREQKNAVDLQRGIFFEQDWGDMLKVMPVASGGIHAGQMHQLLDLFGDD…	MRITQGCFSSLPDLTDDQISTQVEYCLRKGWSIGIEYTDDPHPRNTYWEMWGNPMFDLKDAKGVMMELEACRKVHGDDYIRINAFDNTRAIESVTMSFIVNRPADEPKLKLTRTDTNGRSQTYSWATARNS			1	1	1	2.1	5	1
OJW41584.1	RBC7_20	Thiobacillus sp. 65-1059	IAq	1	1		1	0		MAVKTYNAGVKEYRQTYWMPEYTPLDTDILACFKITPQPGVDREEVAAAVAAESSTGTWTTVWTDLLTDLDYYKGRAYRIEDVPGDDTCFYAFVAYPIDLFEEGSMVNVLTSLVGNVFGFKALRALRLEDIRFPIAYVKTCGGPPLGIQVERDVMNKYGRPLLGCTIKPKLGLSAKNYGRAVYECLRGGLDFTKDDENVNSQPFMRWRDRFAFVHEATEKAIRETGERKGHYLNVTAPTPEEMYKRAEFAKEIGAPIIMHDFLTGGLTANTGLANWCRNNGMLLHIHRAMHAVLDRNPHHGIHFRVLTKVLRLSGGDHLHSGTVVGKLEGDREATLGWIDIMRDSFIKEDRSRGIFFDQDFGSMPGVMPVASGGIHVWHMPALVTIFGDDSVLQFGGGT…	MSEVMDYKSRLSDPASRKFETFSYLPAMDAASIKAQVEYLVKKGWNPAIEHIEPEHMMDSYWYMWKLPMFGETDVTRVLAEAEACHKANPDNHVRLIGYDNFSQSQGASMVIYRGKTV			1	1	1	1.1	2	0.7
TARA_111.SAMEA2622478.90.0.22-3_2354994_2	RBC7_21	Proteobacteria	ICD	1	1	1	1	0		MPDGSEKLTGKARYSAGVLEYKKMGYWEPDYEPKETDIISLFRITPQDGVDPVEAAAAVAGESSTATWTVVWTDRLTACEKYRAKAYRVDPVPNSPGQYFAYIAYDLDLFEPGSIANLTASIIGNVFGFKPLKALRLEDMRLPVAYIKTFQGPATGIVVERERLNCFGRPLLGATVKPKLGLSGRNYGRVVYEALKGGLDFTKDDENINSQPFMHWRDRFLYCMEAVNRASAASGEVKGTYLNVTAGTMEEMYKRAEFAKDLGSVIIMIDLVIGYTAIQSMANWARDNDMILHLHRAGHSTYTRQRNHGVSFRVIAKWMRLAGVDHIHAGTVVGKLEGDPATTKGFYDVMREEYNPQSLETGIFFDQPWASLNKLMPVASGGIHAGQMHQLIQYLGEDV…	MKLTQGTFSFLPDLDDSQIHTQVQYCIDQGWAVSVEYTDDPHPRNTYWEMWGHPMFDNPDAAAVVFELNACRKQFGDYYIRIIAFDSTHGWESIKLSFIVNRPKEEPGFHVSREEVKGRSMRYSIKSYATKNPEGKRY			1	1	1	0.8	2	0.1
TARA_076.SAMEA2621204.5.0.45-0.8_1565653_14	RBC7_22	Unknown	ICD	1	1	1	1	0		MSEAVESRTRIKSERYESGVIPYAKMGYWDPEYVIKETDLLALFRCTPQPGVDPVEAAAALAGESSTATWTVVWTDLLIACDLYRAKAYRVDPVPSAADTYFCYIAYDLDLFEEGSLANLTASIIGNIFGFKAVKALRLEDMRMPVALLKTYQGPATGLIVERERMDKFGRPLLGATVKPKLGLSGKNYGRVVFEGLKGGLDFLKDDENINSQPFMRFRERFLYSMEGVNHAAAMSGEVKGHYLNTTAATMEDMYERAEFAKELGSIIVMIDLVIGYTAIQSMGKWSRKYDMILHLHRAGNSTYSRQKNHGMNFRVICKWMRMAGCDHIHAGTVVGKLEGDPLMIKGFYNTLLDCKSEVNLPQGLFFAQDWASLRKCVPVASGGIHCGQMHQLIDYLGD…	MKLTQGAFSFLPDLTDAQISKQIQYALDKSWAISIEFTDDPHPRNNYWEMWGLPLFDIKDPAAVLFELNMARKAKPNYYIKLSCFDNARGTESCVLSFIAQRPSYEPGFKLIRQEAAGRNLVYTLESYSVDVKPEGERY			1	0		#N/A	#N/A	#N/A
WP_088320186.1	RBC7_23	Kineosporia sp. R_H_3	IE	1	1	1	1	0		MAEDRWGAGVLAYADMGYWQPDYVPRDTDVLAVFRMTPQDGVPPEEAGAAVAGESSTATWTVVWTDRLTAHDHYQAKCYRVEPVVGTPGQFLAYIAYDLDLFEEGSVANLTSSIIGNVFGFKPLKALRLEDMRIPVGYVKTFAGPPHGVVMEREYLGKYGRPLLGATVKPKLGLSARNYGRVVYEALRGGLDFTKDDENINSQPFMRWRDRFLFGMEAVNRACAETGEIKGHYLNVTAGTMEEMYERADFARDLGSVVVMVDLTVGYTAIQSMSAWARRNGVLLHLHRAGHSTFTRQKSHGVSFRVLAKWLRLAGVDHLHAGTVVGKLEGDPASVSGFYDVLREDRIEADPSRGLYFDQEWAATAPVMPVASGGIHAGQMHQLLDLFGDDVVLQFGGGT…	MITQGMFAYLPPLTDEEIAEQVSWAMDHGWPLSLEHTDDPHPRNTYWSMWDLPMFDVGDPTAVLTEVRRAREAFPDHYVRVNAYDARLGRQTTAMSFLVHRPAVEAAYRLVRSEGADRRIAYTVERVR			1	1	0	#N/A	#N/A	#N/A
WP_152677125.1	RBC7_24	Kallotenue sp. CFH 73958 Scaffold41	IE	1	1	1	1	0		MGYWRPDYEPEETDVLAAFRITPQSGVEPEEAGAAVAGESSTATWTVVWTDMLTAYDNYQGKCYKVVPVPGTQPQQYIAYIAYKLDLFEEGSVPNIASSIIGNVFGFKAVKALRLEDLRIPTQYLKTFQGPPHGIVVEREMLNKYGRPLLGATIKPKLGLSARNYGRVVYEALKGGLDFTKDDENTNSQPFNRWRDRYLYCIEAVNRAIEQTGEIKGHYLNVTAATMEEMYERAEFAKELGSVIIMIDLTIGFTAMGSMSRWARENSMILHLHRAGHSTYTRQKNHGINFRVLAKWCRMIGVDHIHAGTVVGKLEGDPGSVRGYYNTCREDFNPADPALGHYFDQDWIHLPGVMPVASGGIHAGQMHQLLHYLGEDTVLQFGGGTIGHPMGIAAGAAAN…	MSTGLHITQGTFSYLPDLTDEEIKAQIQYGIDNGWAVAIEFTDDPHPRNVYWEMWGMPMFDIEDPAAALHEVKRCREAFPEHYIRVSLYNPALTKMTTALQFLVNRPPHEPGFRLDRQEARDRSIRYTIHPYAADLPHGDRYRNGRE			1	0		#N/A	#N/A	#N/A
NJM45070.1	RBC7_25	Alkalinema sp. RU_4_3	IB	1	1			1		MSYAQSRTQTKGGYNAGVQDYKLTYYTPDYTPKDTDILAAFRMVPQPGVPPEEAAAAVAAESSTGTWTTVWTDLLTDLDRYKGRCYDIEPVPGEENQYICYIAYPLDLFEEGSVTNLLTSLVGNVFGFKALKSLRLEDLRISVAYLKTFQGPPHGIQVERDRLNKYGRPMLGCTIKPKLGLSAKNYGRAVYEALRGGLDFTKDDENINSQPFQRWRDRFLFVADAIHKAQAETGEIKGHYLNVTAATCEEMLKRAEYAKELEMPIIMHDFLTAGFTANTSLSHWCRDNGVLLHIHRAMHAVIDRQKNHGIHFRVLSKCLRMSGGDHIHTGTVVGKLEGDKAVTLGFIDLLRENYIEQDRSRGVYFTQDWASMPGVMAVASGGIHVWHMPALVDIFGDDS…	MKTLPIEQRYETFSYLPPLTDAQIARQIEYTMEQGYFPCIEFNENPDPKQSYWTMWKLPLFKCNSPQEVLAEVQQCKSQFPTSFIRVVAFDNIKQCQVMSFIVHKPGQGGGYRY	MDLKKIAKDTTRTLISYLTYQAVRVVYEQLDETEPKRAYWLHQFASSESIKDGEAFMRRLFAERADLAFRILTVRETLAIELADFLPEMLTSEMQQANRLLRSQQLERMTQVSTEKIPTEDSLPDGGDSA		1	1	1	6	3	1
WP_178087017.1	RBC7_26	Methylacidimicrobium tartarophylax isolate 4A	IE	1	1	1	1	0		MVKHDGQGQKKSRWAAGVTPYVEMGYYKADYKPKDTDIIAAFRLVPQPGMDPVEAAAAVAGESSTATWTVVWTDRLTAYEHYQGKCYRVDQVPGSDQYIAYIAYDLDLFEEGSIANMSSSIIGNVFGFKALKSVRLEDLRIPPHYTKTFQGPPHGIMMEREYLNKYGRPLLGATVKPKLGLSARNYGRVVYEALRGGLDFTKDDENINSQPFMRWRDRWLFSMEAVNRAQADTGEVKGHYLNVTAATMEEMYERADFAKELGSVVVMVDLTAGFTAIQSMAKWCRRSGLLLHLHRAGHSTYTRQKSHGVNFRVISKWMRLAGVDHIHAGTVVGKLEGDVHSVQGYYKTLRCNRTEADPSIGLFFEQDWASMAAVMPVASGGIHAGQMHLLLHYLGEDCI…	MRLTQGTFSYLPDLTEEEIRAQVEYCLRNGWAVSIEFTDDPHPRNVYWEMWGLPMFDLKDAAGVMHELAECRIARPNDYIRISGYNRQQGYQSTMLSFLAQRPKEEPGFFLDRMEAADRQIRYTTRPYAAQKPPGHRY			1	0		#N/A	#N/A	#N/A
TARA_122.SAMEA2622690.115.0.22-3_2265917	RBC7_27	Cyanobacteria	IAc_cyano	1	1			1		MSKKYDAGVKEYRDTYWTPEYVPLDTDLLACFKCTGQEGVPREEVAAAVAAESSTGTWSTVWSELLTDLEFYKGRCYRIEDVPGDKESFYAFIAYPLDLFEEGSITNVLTSLVGNVFGFKALRHLRLEDIRFPMAFIKTCGGPPNGIVVERDRLNKYGRPLLGCTIKPKLGLSGKNYGRVVYECLRGGLDLTKDDENINSQPFQRWRERFEFVAEAIQLAQQETGEVKGHYLNCTANTPEEMYERAEFAKELNMPIIMHDYITGGFTANTGLANWCRKNGMLLHIHRAMHAVIDRHPKHGIHFRVLAKCLRLSGGDQLHTGTVVGKLEGDRQTTLGYIDNLRESFVPEDRTRGNFFDQDWGSMPGVFAVASGGIHVWHMPALLAIFGDDSCLQFGGGTH…	MPFQSTVGDYQTVATLETFGFLPPMTQDEIYDQIGYIIAQGWSPVIEHVHPSGSMQSYWSYWKLPFFGEKDLNVIVNELEACHRAYPDHHVRMIGYDAYTQSQGTCFVVFEGR			1	1	0	#N/A	#N/A	#N/A
CAA9485273.1	RBC7_28	Solirubrobacteraceae bacterium isolate AVDCRST_MAG53	IE	1	1	1	1	0		MATKEETPKKDRWASGVTPYAEMGYWDADYEPKPTDILCAFRITPQEGVDSIEAAAAVAGESSTATWTVVWTDRLTPHEHYQAKAYSVEDVPGTPGQFIAKIAYDIDLFEEGSIANLTSSIIGNVFGFKALKALRLEDMRIPPHYLKTFQGPPHGIVMEREYLDKFGRPLIGATTKPKLGLSAKNYGRVVYEALRGGLDFTKDDENINSQPFMRWRDRYLHSMEAVNRASAVTGEVKGHYMNVTAATVEEMYERAEFAKEIGSIIIMMDLTVGYTAMSSMSKWARANGMILHLHRAGHATYTRQKTHGVSFRVIAKWCRMLGVDHIHAGTVVGKLEGDPGMIRGYYDVCRQRFNKANPETGIYFDQDWASLPGVMPVASGGIHAGQMHQLLHYLGEDVI…	MRITQGTFSFLPDFTDEQIEAQILYALGQGWSIMVEHTDDPHPRNSLWEMWGQPLFDLGGDEVDVAMREVRSAREKFPKEYIKVVCYDRSLGRQTTALSFIVHRPDDEPGFRVERQEKADRQIRYTLHAYATNDPIGRRYGATGSEQATSNGAGEGAGESDGTVPEDSPE			1	1	0	#N/A	#N/A	#N/A
MBL1276746.1	RBC7_29	Ectothiorhodospiraceae bacterium isolate NORP100 NORP100_137	ICD	1	1	1	1	0		MASETMKEGKERYKSGVIPYKKMGYWEPDYDIKETDVLAMFRLTPQAGVPADECAAAVAGESSTATWTVVWTDRLTACEMYRAKAYRVDPVPNTGPGTKTEQQYFAYIAYDIDLFESNSIANLTASIIGNVFGMKAVKALRLEDMRIPVAYLKTFQGPATGVVVERERMDKFGRPLLGATTKPKLGLSGRNYGRVVYEALKGGLDFMKDDENINSQSFMHWRDRFLYCTDAVNKASAATGEVKGHYMNVTAGTVEEMIERAEFAKELGSIIIMIDLVIGYSSIQTMAIWARNNDMILHLHRAGNSTYSRQKNHGMAFRVICKWMRMAGVDHIHAGTVVGKLEGDPMMIRGYYDTLLDQQTPIQLEKGIFFEQDWASLNKCMPVASGGIHAGQMHQLLHY…	MMTNPSKIVTQGQFSFLPPLTDEEITKQIKYALDQGWSLGIEYSDDPHPRNTYWEMFGNPMFDMKDPAGILMEVNNARKTFPNYYIRVTAFSAVRGVESVTMSYIVNRPKAEPGFGLTRQETGGRTQRYTIHSYATDKPEGERYK			1	0		#N/A	#N/A	#N/A
ODS92108.1	RBC7_30	Comamonas sp. SCN 65-56	ICD	1	1	1	1	0		MSSEVTEIIDARKRYKAGVLKYREMGYWRPDYQPKATDIICLFRITPQEGVEPEEAAAGVAGESSCATWTVVWTDRLTACDDYRGKAYQVEQVPNNPQQWFAWIAYDLTLFEPGSIANLTASLIGNVFGFKPLKALRLEDMFIPEAYIKTFDGPPTGLIVERERLDKYGRPLLGATTKPKLGLSGRNYGRVIYEGLKGGLDFMKDDENINSQPFMHWRDRFLNVMDAVNKAQAVTGEIKGSYLNVTAATMEDMYERAEFAKALGSVVVMVDLVIGWTAIQSMAKWCRRNDMVMHMHRAGHSTYTRQKSHGVSFRVIAKWCRLAGVDHLHTGTAVGKLEGDPLTVQGYYNVCRDSHTKRDLPRGLFFDMNWADTKKVMPVASGGIHAGQMHQLLHLFGDD…	MMTNPTQRLTQGQFSFLPDLTDAEISAQIQYGLDKGYAWSVEYTDDPHPRNQYWDMFGMPMFDLRDPAGVLMEVNHCRKTFPNHYIRMMAFDSTRGVESVAMSFIVNRPKYEPGFQLERSEEGGRMMRYRTRSYATGRPENERG			1	1	1	0.9	1
PSO46349.1	RBC7_31	Actinobacteria bacterium QS_8_72_14 qs_8_scaffold_590	IE	1	1	1	1	0		MSQDGETKRWDPGVIPYAQMGYYEPDYVPKDTDMLSAFRVSPQPGVPPEEAAAAVAGESSTATWTVVWTDRLTTYTHYQAKCYDYEKVPGKDNQYIAYIAHDLDLFEEGSIANMTSSIIGNVFGFKALKALRLEDQRIPPHYIKTFQGPAHGIVMEREYLNKFGRPLLGCTVKPKLGLSAKNYGRVVYEALKGGLDFTKDDENINSQPFMRWRDRYLHAMEAVNKAMEKTGEIKGHYLNVTAPTMEEMYKRAEFAKELGTVIIMIDLTVGYTAMQSIAKYARDNGMILHLHRAGHATYTRPKDHGVNFRVIAKWCRLAGVDHIHAGTAVGKLEGDPNMVHGYYETCRRLNLKRDPKYGILFDQDWVSMPGTMPVASGGIHAGQTHDLLHYLGEDSVLQF…	MRVMQGTFSHLPDLTDEEIELQIRYALSQGWAVGVEYTDDPHPRNFLWEMWGLPMFDEQDPKAILSEIDSCRQTYPNHYVRVTAFDASYGRQTMGLAFIVHRPPEEPGFRMQRQELNDRHIAYTFEPYVTERPEGQRYSSDGSGVA			1	0		#N/A	#N/A	#N/A
TARA_070.SAMEA2621101.800.0.45-0.8_732298_210	RBC7_32	Proteobacteri	I-Unclassified	1	1	1	1	0		MTDETTKHLPDNLKQLMEASDMKASALAKMSGVSVATLSRIMSGQVNPGVHHMAAIAKALDTTIDALIAPPGTPRPKNQVETDVRNETDILVSFILEDTKYSPNEAARLLANAATGSWVHSWTEELVDPNITPLPRPTVAMRTGPRSVAVDVAFPESLFEAGSIASLISVITASCTSTGARVEDIRIPPVLLRTYRGPSYGVVGLRERTQKYGRPLLSATMRPMAGLSPRMYAQAVFETLKGGVDITCDPTALHNMPSNNWRDRFAYVAKAVDEAQDATGEAKLHAANVTAPTVEEMLNRAQYAMEQQTNAVMVDSGVVGWSGLQSLANFCHENELVLCALGGRALHNGPLSQQLVAKLLRFIGADIVSVGSPLRGNAMARRNVKGITRSLESHNMAAF…	MTDRFETYSFLPPLTQSDVDAHIDVILERKLVPLIEYNDMSNHVFSMWSMWHLPKGATPTKLLIRKMLNQCTQNNPGAYVRLSGYNKTDRMHSISFIVHAPQD			1	1	0	#N/A	#N/A	#N/A
EUA23113.1	RBC7_33	Mycobacterium xenopi 4042	IE	1	1	1	1	0		MIPYAEMGYWKPDYEPKDTDVLCAFRVTPQPGVPPEEAGAAVAGESSTATWTVVWTDRLTAYEHYQAKCFKVDPVPNNPEQYIAWIAYDLDLFEEGSIANLTSSIIGNVFGFKALKALRLEDMRIPSQYVKTFQGPAHGIVMEREYLNKFGRPLLGATTKPKLGLSARNYGRVVYEALRGGLDFTKDDENINSQPFMRWRDRYLFVMEAVNRAQAATGEIKGHYLNVTAATMEDMYERANFAKELGSVIIMIDLTVGYTAIQSMAKWARANGVILHLHRAGHGTYTRQKAHGVSFRVIAKWMRLAGVDHIHAGTVVGKLEGDPHATAGYYDTCRLGSIKADPVKGLYFDQEWASMPGVMPVASGASTPARCTSCCTISARTWCCNSVAAPSVTRWASPP…	MRITQGTFSYLPDFTDEEITAQINYALDNGWPLSVEFTDDPHPRNTYWEMWGLPMFDLKDPAGVLMEVNQCRAAYPNHYVRLNAYDASLGRMTVALSFIVQRPAEEPGFRLDRAEANDRRIQYTTFAYATQRPVGERYAAP			1	0		#N/A	#N/A	#N/A
WP_019501228.1	RBC8_1	Pseudanabaena sp. PCC 6802	IB	1		1	1	1	1	MSYSQTQTKSTAGFKAGVKDYKLTYYTPDYTPKDTDILAAFRMTPQPGVPPEECGAAVAAESSTGTWTTVWTDLLTDLDRYKGRCYDIEPVPGEDNQYIAYVAYPLDLFEEGSVTNMLTSIVGNVFGFKALRALRLEDLRIPVAYLKTFQGPPHGITVERDKLNKYGRPLLGCTIKPKLGLSAKNYGRACYEILRGGLDLTKDDENINSQPFQRWRDRFLFVADAIHKAQAETGEIKGHYLNCTAATCEEMMKRAEFAKELEMPIIMHDFLTAGFTANTSLARWCRDNGMLLHIHRAMHAVIDRQKNHGMHFRVLAKCLRMSGGDHIHTGTVVGKLEGDRASTLGFVDLLRENYIEQDKSRGIYFTQDWASMPGVMAVASGGIHVWHMPALVEIFGDDS…	MQTLPKERRYETLSYLPPLSDTQIAKQIQYILDSGFFPCVEFNEDSDPTRYYWTMWKLPMFNATSAQEVLSEVQACRSAYGNCYIRVVGFDNIKQCQVAMFIVHKPNASRY	MDLKRIAKATAKTLSSYLTYEAMRTVVDQLQETNPPLAHWLAGFSPTGKLQDGEIYLEALLQANQELAFRIMTVRQHLAEEIADFLPEMTRSGIQESNMRLRCQHLERIVNFSATTPDPSESANRSIEHNIDRATEPVDPETVDTSIDSDSQVSGGDR		1	0		#N/A	#N/A	#N/A
HFD80931.1	RBC8_2	Gammaproteobacteria bacterium	IAq	1		1		0		MAKTYQAGVKEYRDTYWEPDYTPKDSDLLAVFKITPQPGVPREEAAAAVAAESSTGTWTTVWTDLLTDLDYYKGRAYAIEDVPGDDECYYAFIAYPMGLFEEGSVVNVMTSIVGNVFGFKAVRALRLEDIRFPLWFVTTNPGPPHGIQVERDLLDKYGRPLLGCTIKPKLGLSAKNYGRACYEGLRGGLDFTKDDENVNSQFFMRWRDRFLFVQEACEKAEAETGERKGHYLNVTAPTAEEMYKRAEFAKEIGARIIMSDYLTLGWAAHTSLSKWCRDNGILLHVHRAMHGVIDRNPHHGINFRVLTKILRLMGGDHLHSGTVVGKLEGDREATLGWIDQMRDKYVKEDRSRGIFFDQDWGQMPGVLPVASGGIHVWHMPALVSIFGDDSCLQFGGGTL…	MSEVQDYASRLSDPKSRKMGTFSYLPAMDGDQIRKQIQYIVDQGWNPAIEHTEPQYSASHYWYMWKLPMFGETDVDRILEEVELCKKSNPGNHVRLVGYDNYKQSQGANMVIYKAPLEGDVLKEMEAAAAVHAYELVHK			1	1	1	2.2	3	0.2
WP_180281710.1	RBC8_3	Azospirillum oleiclasticum	IAq	1		1		0		MSKAYSAGVKDYRSTYWEPDYTPRDSDLLACFKVVPQDGVDAEEAAAAVAAESSTGTWTTVWTDLLTDLDHYKGRAYRIEKVPGQTNSWFAFVAYPLDLFEEGSVVNVLTSIAGNVFGFKAVRSLRLEDIRFPLAYVTTCGGPPHGITVERDLMNVYGRPMLGCTIKPKLGLSAKNYGRAVYECLRGGLDFTKDDENVNSQPFMRWRQRFDFVAEAIHKAEAETGERKGHYLNVTAPTVEEMFRRAEHAKSLGMRIIMHDYLTAGFTAHTSLANWCRQNGMLLHVHRALHAVLDRNPNHGIHFRVLAKVLRLMGGDHLHTGTVVGKLEGDREATLGWIDLVRERRVAENRARGLFFDQDWGFMPGLLPVASGGIHVWHVPALLAIYGDDAVFQFGGGTL…	MTAIQDYRSSLDDARSRRYGTFSYLPEMDGARLRTLVDYVIAKGWTPAIEHSEPEHAGGSYWYMWKLPLFAERSVDAVLDEVKACHREHPGHMIRLMGYDNRRQTQGTCVTIHRPGHRPGA			1	1	1	2	2	0.3
WP_043756787.1	RBC8_4	Imhoffiella purpurea	IAq	1		1		0		MAKTYNAGVKEYRETYWMPNYTPKDTDILACFKITPQAGVPREEAAAAVAAESSTGTWTTVWTDLLTDLDYYKGRAYAIEDVPGNDDAFYAFIAYPIDLFEEGSVVNVFTSLVGNVFGFKAVRALRLEDVRFPIAYVMTCNGPPHGIQVERDLMNKYGRPLLGCTIKPKLGLSAKNYGRAVYECLRGGLDFTKDDENVNSQPFMRWRQRFDFVMEAIDKAERETGERKGHYLNVTAPTPEEMYKRAEYAKEIGAPIIMHDYITGGFCANTGLAQWCQDNGMLLHIHRAMHAVLDRNPNHGIHFRVLTKILRLSGGDHLHTGTVVGKLEGDRESTLGWIDLLRESYVKEDRSRGIFFDQDWGAMPGAFAVASGGIHVWHMPALVTIFGDDAVLQFGGGTL…	MSDMQDYTSSLEDVNSRKFETFSYLPAMTQEQIRKQVEYIISKGWNPAVEHTEPENAFDHYWYMWKLPMFGETDVDTVLAEAEACHKAHPDNHVRLIGFDNYAQSKGAEMVVFRGKPV			1	1	1	4.4	1
WP_012565479.1	RBC8_5	Rhodospirillum centenum	IAq	1		1		0		MGKTYQAGVKEYRETYWDPNYTPKDSDILACFKVVPQPGVPREEAAAAVCAESSTATWTTVWTDLLTDLDYYKGRAYAIEDVPGDDEAFYAFVAYPMGLFEEGSIVNVFTSLVGNVFGFKAVRSLRLEDVRFPLWFVTTCDGPPHGIQVERDKLDKYGRPLLGCTIKPKLGLSAKNYGRAVYECLRGGLDFTKDDENVNSQPFMRWRDRFLFCQEAIEKAEAETGERKGHYLNVTAPNMEEIYRRAEYAKEIGSPIIMSDYLTIGWAAHSSLSRWCRNNGMLLHVHRAMHGVIDRNPRHGINFRVLAKLLRLLGGDHLHSGTVVGKLEGDREATLGWVDLMRERHVKEDRSRGLFFDQEWGHMAPVMPVASGGIHVWHMPALLSIFGDDAVFQFGGGTL…	MSVMQDYPSRLSDPGSRKLGTFSYLPPLDATQIRRQVEYIVAKGWNPALEHTEPEHAASHYWYMWKLPLFGETDVDRVLAEIEACRQANPGHHIRLIGYDNIKQSQGTSMVVHRAPVAR			1	1	0	#N/A	#N/A	#N/A
TXF10942.1	RBC8_6	Pelomicrobium methylotrophicum	IAc_noncyano	1		1	1	1	1	MAEKTYQAGVKEYRKTYWTPDYVPLDTDLLACFKVVAQPGVPPEEAAAAVAAESSTGTWTTVWTDLLTDLDYYKGRAYRIEPVPGDPSAFYAFVAYPIDLFEEGSVVNVLTSLVGNVFGFKAIRSLRLEDVRFPIAYVKTCGGPPNGIQVERDRLNKYGRPLLGCTIKPKLGLSAKNYGRAVYECLRGGLDFTKDDENINSQPFMRWRQRFEFVMEAVQKAEAETGERKGHYLNVTAPTPEEMYKRAEFAKELGAPIIMHDFLTAGFTANTGLANWCRENGMLLHIHRAMHAVIDRNPYHGIHFRVLAKCLRLSGGDHLHAGTVVGKLEGDRQATLGWIDIMRESFIPENRRRGIFFDQDWGSMPGVMPVASGGIHVWHMPALVSIFGDDAVFQFGGGT…	MPEIQPYKPTERRGETFSYLPSMTPDKIRKQIQYLVNQGWNPAIEHTEPEKAFSHYWYLWKLPFFGETSVERIMAELESCHRANPGHLVRLIGYDNYTQSQGMAFIVYRGGR			1	1	1	1.8	1
WP_007042721.1	RBC8_7	Thiorhodococcus drewsii	IAc_noncyano	1		1	1	1	1	MSIKTYDAGVKDYALTYWTPDYVPLDSDLLACFKVTPQADVPREEAAAAVAAESSTGTWTTVWSDLLTDLDYYKGRAYRIEDVPGDRESFYAFVAYPIDLFEEGSIVNVLTSLVGNVFGFKAVRALRLEDIRFPLHYVKTCGGPPNGIQVERDRLDKYGRPFLGATVKPKLGLSAKNYGRAVYEMLRGGLDFTKDDENVNSQPFMRWQNRFEFVMEAVRKAQEETGERKGHYLNVTAPTCEEMFKRAEFAKELGAPIIMHDFLTGGFTANTSLANWCRDNGMLLHIHRAMHAVIDRNPKHGIHFRVLAKCLRLSGGDHLHTGTVVGKLEGDRQSTLGFVDALRESFVPEDRSRGLFFDQDWGGMPGVMAVASGGIHVWHIPALVSIFGDDSVLQFGGGT…	MSNASTMGDHATIGRYETFSYLPPLSRDEVMEQILYILDNGWNASLEHEHPSRSFEYYWPMWKMPFFGEQDPNVILAEIESCRRSYPDHHVRLVGYDTYAQSKGHAFLVYRAA			1	1	1	6.5	2	0.6
NER37956.1	RBC8_8	Oscillatoria sp. SIO1A7	IB	1		1	1	1	1	MVQAKSAGFEAGVKDYKLTYYMPEYTPKDTDILAAFRVTPQPGVPIEEAAAAVAAESSTGTWTTVWTDGLTDLDRYKGRCYDIESVKGEDNQFICFVAYPLDLFEEGSVTNMLTSIVGNVFGFKALRALRLEDMRIPIAYLKTFQGPPHGITVERDKLNKYGRPLLGCTIKPKLGLSAKNYGRAVYECLRGGLDFTKDDENINSQPFMRWRDRFLFVAEAIKKAEAETGEVKGHYLNVTAPTCEEMMKRAEFVKELEMPILMHDYLTGGFTANTTLAHWCRDNGVLMHIHRAMHAVIDRQKIHGIHFRVLAKCLRMSGGDHLHSGTVVGKLEGEKGITMGFVDLMREDHIEEDRARGIYFTQDWASMAGVMPVASGGIHVWHMPALVEIFGDDSCLQFG…	MKTLPKERRYETLSYLPPLTDQQISKQIEYMLKEGYIPAIEFNETSDVGENYWTMWKLPLFSAQTPQDVLNEVRECRQDYQNCYIKVVGFDNIKQCQMVSFIVHKPGSSRY	MDPKRVAKDTAVAVQNYLTYQAVRIAINQLTETNPGLAIWLRQF SAGNNFQQSEMYLEGLLKENKELGLRIMTIRQHLAEEIMEFMPEMVQTNIRQANMEHR RELLERMTQSPPIISSNPAESTHPELDANEHSD		1	1	1	7.4	1
MBE2275614.1	RBC8_9	Rhodobacteraceae bacterium	IAq	1		1		0		MNAPDRKKYDAGVKDYRSTYWEPDYTLRETDVLAVFKVIPQAGVSREEAAAAVAAESSTGTWTTVWTDLLTDLDHYKGRAYRIEDVPGHDEAFYAFIAYPADLFEEGSVVNVFTSLVGNVFGFKAVRSLRLEDVRFPIWFVKTCFGPPHGINVERDKMDKYGRPLLGCTIKPKLGLSAKNYGRAVYECLRGGLDFTKDDENVNSQPFMRWRDRFDFCQEAIGKSERETGERKGHYMNVTAPTVEEMFRRAEYAKEIGTPIIMSDYITLGWAAHNSLSRWCRDNGMLLHVHRAMHAVIDRNPNHGINFRVLAKLLRLLGGDHLHSGTVVGKLEGDRAATLGWIDLLRDRFVAEDRSRGIFFDQDWGSMPGVFPVASGGIHVWHMPALVAIFGDDSVLQFG…	MSDLQDYTSRLSDPTSRKMGTFSYLPPMTGDQIRKQVDWIVKHGWNPAIEHTEPQFATSTYWYMWKLPMFGESDVDAILAELKACHEANPDNHVRLIGYDNFTQSQGANMVVYRGVPV			1	1	1	3	2	0.3
NNG14147.1	RBC8_10	Gammaproteobacteria bacterium	IAc_noncyano	1		1	1	1	1	MSASKAYEAGVKEYREKYWTPDYVPLDTDLLACFKCTGQPGVPREEVAAAVAAESSTGTWSTVWSEYLTDLEFYKGRAYRIEDVPGDSDAFYTFIAYPIDLFEEGSIVNVLTSLVGNVFGFKALKHLRLEDIRFPIAYIKTCGGPPAGIALERDRLNKYGRPMLGATIKPKLGLSAKNYGRAVYECLRGGLDMTKDDENVNSQPFMRWRDRFEFVAEAIDKAERETGERKGHYLNVTAATPEEMYKRAEFAKEVGSPIIMHDFLTGGFTANTGLANWCRENGMLLHIHRAMHAVIDRHPKHGIHFRVLAKCLRLSGGDHLHTGTVVGKLEGDRNSTLGFVDQLRESFVPEDRSRGVFFDQDWGSMPGVMAVASGGIHVWHMPALVTIFGDDSMLQFGGG…	MNTTGDYQTKPTLETFGFLPKFSAEDVQKQVAYIIANNLTPAIEHEHPSNSMDHYWTMWKLPFFGETNMGNVLAELEACRRSYPDHHVRLIGYDAYTQTQGSCFVVYEG			1	1	1	4.7	2	0
NCO76356.1	RBC8_11	Cyanobacteria bacterium CG_2015-16_32_12	IB	1		1	1	1		MVQAGSKNGFKAGVQDYRLTYYTPDYTPKDTDLLACFRMTPQPGVPPEECAAAVAAESSTGTWTTVWTDGLTDLDRYKGRCYNVEPVQGEDNQYFVFVAYPLDLFEEGSITNVLTSLVGNVFGFKALRALRLEDIRFPVALIKTYQGPPHGITVERDLLNKYGRPLLGCTIKPKLGLSAKNYGRAVYECLRGGLDFTKDDENINSQPFMRWRDRFLFVQEAISKAQAETNEMKGHYLNVTAGTCEEMMKRAEFAKEIGTPIIMHDFFTGGFTANTTLAKWCRENGLLLHIHRAMHAVVDRQKNHGIHFRVLAKCLRLSGGDHLHSGTVVGKLEGDRAVTLGFVDLMREDYVEEDRSRGVFFTQDYASLPGVMPVASGGIHVWHMPALVEIFGDDSCLQF…	MQTLPKERRYETLSYLPPLTDQQIVKQVQYLLDQGFIPAIEFEKDPLPTDHHWTLWKLPLFNAVSPQEVLNEVRECKAQYSDSYIRVIAFDNLRQCQTVSFIVHKPNATRF	MTYKQVVKDTAKVLQSYLTYQAVRVIIEQLSETNPGQAIWLSDY SDQKKVQDSDTYISELIKENKELVLRILTVREDLAEQVLEFLPEMVKTNINQSNMEHR RHLLERLTQTQSSSLMSSPVDETNFKSNQSENKEE		1	1	1	8.4	3	2.1
WP_185465331.1	RBC8_12	Synechococcus sp. BSA11S	IAc_cyano	1		1	1	1	1	MSKKYDAGVKEYRDTYWTPDYVPLDTDLLACFKVTGQEGVPKEEVAAAVAAESSTGTWSTVWSELLTDLDFYKGRCYRIEDVPGDKESFYAFIAYPLDLFEEGSITNVLTSLVGNVFGFKALRHLRLEDIRFPMAFIKTCPGPPNGICVERDRMNKYGRPLLGCTIKPKLGLSGKNYGRVVYECLRGGLDFTKDDENINSQPFQRWQNRFEFVAEAVQSAQEETGEKKGHYLNCTASTPEEMYERAEFAKELGQPIIMHDYITGGFTANTGLSKWCRKNGMLLHIHRAMHAVIDRHPKHGIHFRVLAKCLRLSGGDQLHTGTVVGKLEGDRQTTLGFIDQLRESFVPEDRSRGNFFDQDWGSMPGVFAVASGGIHVWHMPALVAIFGDDSVLQFGGGTH…	MPFKSTVGDYQTVATLETFGFLPPMSQDEIYDQIAYIIAQGWSPLVEHVHPSRSMATYWSYWKLPFFGEKDLGVIVSELEACHRAYPDHHVRLVGYDAYTQSQGSCFVVFEAR			1	1	1	10.5	6	2.1
WP_163097315.1	RBC8_13	Acidithiobacillus ferrianus	IAc_noncyano	1		1	1	1	1	MAVKKYEAGVKEYRQTYWAPEYMPLDSDILACFKITPQPGVDREEAAAAVAAESSTGTWTTVWTDLLTDMDYYKGRAYRIEDVPGDDTSFYALIAYPIDLFEEGSVVNVFTSLVGNVFGFKAVRALRLEDVRFPLAYVKTCNGPPHGIQVERDKMNKYGRPLLGCTIKPKLGLSAKNYGRAVYECLRGGLDFTKDDENVNSQPFMRWRDRFLFVADAIQTAETETGERKGHYLNVTAPSPEEMYERAEFAKELNMPIIMHDFLTGGFCANTGLARWCRKNGILLHIHRAMHAVVDRNPHHGIHFRVLAKALRLSGGDHLHTGTVVGKLEGDRGATQGWVDLLRESFVPEDRDRGIFFDQDWGSMPGVFAVASGGIHVWHMPALLAIFGDDAIFQFGGGT…	MADIQDYNSTPKYETFSYLPAMTPEKMRRQIAYLVSQGWNPGIEHVEPERASKYYWYMWKLPMFGEQSVDAVITELEACHRAHPNHHVRLVGYDNYSQSQGSSFVVFRGR			1	1	1	5.2	1
WP_024850198.1	RBC8_14	Hydrogenovibrio kuenenii	IAc_noncyano	1		1	1	1	1	MASKTFDAGVQDYQLTYWTPDYTPLDTDLLACFKVVPQEGVPREEAAAAVAAESSTGTWTTVWTDLLTDMEFYKGRAYRIEDVPGDKNAFYAFIAYPLDLFEEGSVVNVLTSLVGNVFGFKAVRSLRLEDLRFPMAFIKTCGGPPSGIQVERDKLNKYGRPMLGCTIKPKLGLSAKNYGRAVYECLRGGLDLTKDDENINSQPFQRWRDRFEFVAEAVDKATAETGERKGHYLNVTAGSVEEMMKRAEFAKELGQPIIMHDFLTAGFTANTTLANWCRDNGMLLHIHRAMHAVIDRNPNHGIHFRVLAKCLRLSGGDHLHTGTVVGKLEGDRASTLGFVDQLRESFVPEDRSRGVFFDQDWGSMPGVMAVASGGIHVWHMPALVNIFGDDSVLQFGGGT…	MSMQTDDYRTQYTLETFSFLPELTADEVYDQIVYIINQGWTPALEHEDPANASAHYWGMWKLPLFGTRDPNEVLAELDACRQAYPNHLIRLIGYDNYTQCQGHNFVVYRPRGM			1	1	1	8.3	1
MAJ75541.1	RBC8_15	Candidatus Thioglobus sp.	IAq	1		1		0		MAKKGYDAGVKEYRDTYWMPEYEPVDTDILACFKITPQPGVPREEVAAAVAAESSTGTWTTVWTDLLTDLDHYKGRAYRIEDVPGSDDAIYAFIAYPIDLFEEGSIVNVLTSLVGNVFGFKALRALRLEDIRFPIAYVMTCGGPPNGIEVERDKMNKYGRPLLGCTIKPKLGLSAKNYGRACYEGLRGGLDFTKDDENVNSQPFMRWRDRFGFVQDAIERAERETGERKGHYLNVTAPTPEEMYKRAEYAKELGTPIIMHDFFTAGFTANTGLANWCRDNGLLLHIHRAMHAVVDRNPNHGIHFRVLAKCLRLSGGDHMHSGTVVGKLEGDRDSTLGWIDCMRDSFIKEDRSRGIFFDQDFGSMPGMLPVASGGIHVWHMPALVNIFGDNSVLQFGGGT…	MSKVQDYPSRLGDNSSRKFETFSYLPAMTDKQIREQVQYIVDQGYNPGVEHTEVENAMENYWYMWKLPMFGETDVDTILAECKACHDANPENHVRLIGYDNYAQSQGASMVIYRGKGFK			1	1	1	4.9	1
WP_085216190.1	RBC8_16	Methylomagnum ishizawai	IAq	1		1		0		MATKTYSAGVKQYRETYWDPDYTPAATDLLAVFKITPQPGVDPEEAAAAVASESSTGTWTTVWTDLLTDLDYYKGRAYRIEAVPGHPEQFYAFIAYPIDLFEEGSVVNVLTSLVGNVFGFKAVRGLRLEDVHFPIAYIKTCGGPPHGIQVERDIMNIYGRPLLGCTIKPKLGLSAKNYGRAVYECLRGGLDFTKDDENVNSQPFMRWRQRFDFVQEAIDKAEVETGERKGHYLNVTAPTPEEMYKRAEYAKAIGSRIIMHDFLSGGFCANTGLANWCRENGMLLHIHRAMHAVIDRNPSHGIHFRVLAKVLRLSGGDHLHTGTVVGKLEGDRAAVLGVIDLLRERRVKEDRSRGIFFDQDWGSMPGVFTVGSGGIHVWHMPALLGIFGDDAVFQFGGGT…	MSEIRDFSPSSRKLGTFSYLKEMEPERIRKQVEYIVRRGWNPAVEHSEPENAFDHYWYMWKLPLFGETDVDKILAEAAACRAAHPHNHVRLVGYDTRRQSQGAALVVYRGLAAA			1	1	1	1	1
WP_108221872.1	RBC8_17	Cereibacter azotoformans	IAq	1		1		0		MAAKTYDAGVKDYRSIYWEPQYQVKDSDILAVFKVVPQPGVSREEAAAAVAAESSTATWTTVWTDLLTDLDYYKGRAYAIEDVPGSDEAFYAFIAYPMDLFEEGSVVNVFTSLVGNVFGFKAVRALRLEDVRFPLWFVMTCPGAPHGMKVERDLLDKYGRPLLGCTIKPKLGLSAKNYGRAVYECLRGGLDFTKDDENVNSQPFLRWRDRFLFCQEAIEKAEAETGERKGHYMNVTAGTMEEIYERAEFAKEIGTPIIMSDYLTVGWSAHTSLSRWCRKNGMLLHVHRAMHAVMDRNPNHGINFRVLAKILRLMGGDHLHSGTVVGKLEGDREATIGWINLLRDRFIKADRSRGIFFDQDWGPQPGLFPVASGGIHVWHMPALVSIFGNDSVLQFGGGT…	MSVQDYKSRLSDPASRKMGTFSYLPPMTEDEIRRQVEWIVKNGWNPAIEHTEPEFASGTYWYMWKLPMFGETDVDAILAELKACHEANPDNHVRLIGYDNFTQSQGANMVVYRGAAV			1	1	1	2.1	1
TSA10292.1	RBC8_18	Betaproteobacteria bacterium	IAq	1		1		0		MGKAGSGYSAGVKDYRQTYWEPDYPVKDTDLLACFKITPQEGVPREEAAAAVAAESSTGTWTTVWTDLLTDLDHYKGRAYRIEDVPGDPSCFYAFIAYPIDLFEEGSVVNVLTSLAGNVFGFKAIRALRLEDVRFPLAYVMTCGGPPHGIAVERDIMNKYGRPLLGCTIKPKLGLSAKNYGRAVYECLRGGLDFTKDDENVNSQPFMRWRQRFDFVAEAVKKAEAETGERKGHYLNVTAPTPEEMYKRAEHAKALDMPIIMHDFLTGGFCAHTGLANWCRNNGILLHVHRALHAVLDRDRHHGIHFRVLAKCLRLSGGDHLHSGTVVGKLEGDREATLGWIDLMREKFIPENRARGIFFDQDFGFMPGLFPVASGGIHVWHIPALVAIFGDDSVMQFGG…	MSEMRDYKSRRSDPASRKFGTFSYLPAMTPERIRKQVEFIVARGWTPALEHTEPTHLMDNYWYMWKLPLFGETNVDRVLAEAEACHKANPNNHVRLVGYDKLKQTQGAAMVVFRGKTV			1	1	1	2.8	1
WP_024851896.1	RBC8_19	Hydrogenovibrio kuenenii	IAq	1		1		0		MAKTYNAGVKEYRETYWMPEYEPKDSDFLACFKVVPQPGVPREEIAAAVAAESSTGTWTTVWTDLLTDLDYYKGRAYRIEDVPGDDSAFYAFIAYPIDLFEEGSIVSVMTSLVGNVFGFKALRSIRLEDIRFPLAYVMTCGGPPHGIEVERDKMDKYGRPMLGCTIKPKLGLSAKNYGRAVYECLRGGLDFTKDDENVTSQPFMRWRDRFLFCQDAIEKAEAETGERKGHYLNVTAGTPEEMYERAEFAKEIGSPIVMHDFLTGGLTANTGLANYCRKNGLLLHIHRAMHGVIDRNPMHGIHFRVLSKVLRLSGGDHLHSGTVVGKLEGDREATLGWIDIMRDSFIAEDRSRGIMFDQDFGAMPGVIPVASGGIHVWHMPALVSIFGDNSVLQFGGGTL…	MSQVQDYPSRLSDPKSRKAETFSYLPKMDAEQIKAQVQYIIDKGWNPAIEHSEPENAFSYYWYMWKLPMFGETDADAVLAEVDACIKANPNNHVRLIGYDNFAQSQGANMLVKRGDM			1	1	1	4.1	2	0.2
MBC7881724.1	RBC8_20	Gloeobacterales cyanobacterium ES-bin-313	IB	1		1	1	1	1	MSYSQTMNKGGFQAGVKDYRLTYYTPDYTPRDTDILAAFRVTPQPGVPIEEAAAAVAAESSTGTWTTVWTDMLTELDRYKGRCYDIEQVAGEDNQFICYIAYPLDLFEEGSVTNLLTSLVGNVFGFKALKALRLEDIRIPIAYAKTFEGPPHGIIVERDKINKYGRPLLGCTIKPKLGLSAKNYGRAVYECLRGGLDFTKDDENINSQPFMRWRDRFLFVQDAISKSQAETGEIKGHYLNCTAPTVEQMFERAEFAKEIGSPIIMHDYLTAGFTANTSLSRWCRANGMLLHIHRAMHAVIDRQKNHGIHFRVLAKTLRLSGGDHIHTGTVVGKLEGERASTMGFVDLLREDHVERDLSRGIYFTQDWASLPGVMAVASGGIHVWHMPALVDIFGDDSVL…	MQTLPKKRHFETMSYLPPLTDLEITKQVQYMLDKGYIPAIEFNETSEPTVHYWTLWKLPLLGAKSTHEVIAEVDACRKAYPNCYVRMIGFDNIRQCQAASFIVYKP	MDFKTITDATTKVLITYLTYQAVRTIAEQLSEMDPKQSVWFRRFSGQTAIQDGEEYLQRLFAENPAMAFRVMEVRAHIAETIADRLPELTKTGMRQANQQQQTQFMERAMQLQSPESREEPPEIE		1	0		#N/A	#N/A	#N/A
VVM18954.1	RBC8_21	uncultured Gammaproteobacteria bacterium	IAq	1		1		0		MDAGLYPLETDILACFKVTPQEGVPREEIAAAVAAESSTGTWTTVWTDLLTDLDHYKGRAYAIEDVPGDDTCFYAFVAYPIDLFEEGSVVNVMTSLVGNVFGFKALRALRLEDIRFPIAYVMTCNGPPQGIQMERDILNKYGRPLLGCTIKPKLGLSAKNYGRACYEGLRGGLDFTKDDENINSQPFMRWRARFDFVQEAIVKAEAETGERKGHYLNVTAPTADEMMKRAEYAKEIGSPIIMHDYITGGWSANTQLAQWCQDNGMLLHIHRAMHAVLDRNPHHGIHFRVLTKILRLSGGDHLHSGTVVGKLEGDREATLGWIDIMRDSFIKEDRSRGIFFDQDWGSMPGVIPVASGGIHVWHMPALVNIFVTIPVCSLVVVR	MQDYQSSLGNAESRKFETFSYLPTLTAEQMRVQIQYIVDKGWNPSVEHTEPQHAAGSYWYMWKLPMFGETDVDAILQEIENCHAAHPDNHVRLLGLDNFAQCAGTSMVIYRGQTV			1	0		#N/A	#N/A	#N/A
TARA_112.SAMEA2622568.696.0.22-3_4274_7	RBC8_22	Alphaproteobacteria	IAq	1		1		0		MSENQYSAGVRDYRETYWEPDYTPKETDLLACFKIVAQAGVPREEAAAAVAAESSTGTWTTVWTDLLTDLDYYKGRAYSIEDVSGDENAFYAFVAYPLDLFEEGSVVNVLTSLVGNVFGFKAIRSLRLEDVRFPLHYVLTCGGPPNGITVERDVMNKYGRPLLGCTIKPKLGLSAKNYGRAVYECLRGGLDFTKDDENVNSQPFMRWQQRFNFVADAVHLATKETGERKGHYLNVTAPTVEEMYKRAEHAKSLDMPIIMHDYLTAGFTANTSLANWCRDNGMLLHIHRAMHAVIDRNPYHGIHFRVLAKCLRLSGGDHLHSGTVVGKLEGDREATLGWISMMRDSYVKEDRKRGIFFDQDWGHMPGMLPVASGGIHVWHMPALVSIFGDDAVLQFGGGT…	MSNIQDYPSRIGERSSLKLGTFSYLTQMNSDRLRKQIDYLVRQNWDAALEHVEPERAGSNYWYLWKLPLFGERNADVILDEIEACKTANPGHHVRLIGYDKLRQTQGTAMVVHRGD			1	1	1	2.5	2	0.1
RMH45282.1	RBC8_23	Alphaproteobacteria bacterium	IAq	1		1		0		MGTQGHNQPGAYKAGVKEYRETYWEPDYQVKDSDILACFKVVPQPGVPREEAAAAVAAESSTGTWTTVWTDLLTDLEYYKGRAYRIEDVPGDDNAFYAFIAYPIDLFEEGSVVNVITSLAGNVFGFKAVRGLRLEDIRFPLHYVLTCGGPPHGITVERDILNKYGRPLLGCTIKPKLGLSAKNYGRAVYEALRGGLDFTKDDENINSQPFMRWKQRFDFVMEAVQKAEAETGERKGHYLNVTAGTVEEMLKRAEYAKSLGARIIMHDFLTAGFTANTTLANWCRDNGLLLHIHRALHAVLDRNPNHGIHFRVLAKMLRLSGGDHMHSGTVVGKLEGDRAATLGWIDIMRDRYIKEDRSRGIFFDQDFGPMPGLFPVASGGIHVWHMPALVSIFGDDSVL…	MLDIQDYPGPAPKRFEALSYLPQLSDDEIRKQIAYCAEQGWDCVIEHTEPENANTDYWYMWKLPLFGQRDVDAILAEAELCARQHPEHHVRISANDRYRQVTAFSLVVRRAA			1	1	1	4.2	2	0.3
TQV62574.1	RBC8_24	Halothiobacillaceae bacterium	IAq	1		1		0		MAKTYQAGVKEYRATYWEPNYTPKESDVLACFKVTPQPGIDREEVAAAVAAESSTGTWTTVWTDLLTDLNYYKGRAYRIEDVPGSDAEFYAFIAYPIDLFESGSIVNVFTSLVGNVFGFKALRAIRLEDIRFPLAYVTTCDGPPHGIQVERDMMNKYGRPMLGCTIKPKLGLSAKNYGRAVYEALRGGLDFTKDDENVNSQPFMNWKQRFDFCQEAIEKAERETGERKGHYLNVTAATAEEMIKRAEYAKEIGTPIIMTDYITAGFSAHTSISRFCKENGILLHVHRAMHGVIDRNPHHGIHFRVLAKILRLMGGDHLHSGTVVGKLEGDRTATLGWIDIMREEYVKEDRSRGIMFDQDFGYMPGMIPVASGGIHVWHMPALVNIFGDDSVLQFGGGTL…	MSQVQDYKSRVSDPASRKFETFSYLPAMSDAEIRKQVEYIVSQGWNPAVEHTEPQYLMDNYWYMWKLPLFGETDVDVVLAECKACHEANPGNHVRLIGYDNLKQSQGASMVIYRGNTK			1	1	1	2.9	2	0.4
PHS23106.1	RBC8_25	Robiginitomaculum sp.	IAq	1		1		0		MSTKTYDAGVKDYRLTYWDPNYTPKETDLLACFKITAQEGVDRKEAAAAVCAESSTGTWTTVWTDHFTDMDHYKGRAYRIEDVPGDDTCFYAFIAYPIDLFEEGSITNVLTSLVGNVFGFKAIRALRLEDIRFPLAYVMTCGGPPNGINVERDIMNKYGRPMLGCTIKPKLGLSGKNYGRAVYEALRGGLDFTKDDENVNSQPFMRWKQRFDFVAEGLNQAEAETGERKGHYLNVTGPTMEDTYERAEYAKSLGMRIIMHDFFTAGFTANTSLANWCRVNGMLLHIHRAMHAVVDRNPYHGIHFRVLTKCLRLSGGDHLHSGTVVGKLEGDREATLGWVDLMRDSFIPENRKRGLFFDQDYGTMPGMLPVASGGIHVWHMPALTAIYGDQAVFQFGGGT…	MTIQNHPSRLDNPQSLKFETFSYLPPMSETQIEAQIEYCFSQDWDCAVEYCELERATDDYWYMWKLPLFGERGAKKIMQALNDCRDADPSCLVRLVAYDRKRQSRGMQFVVHKGGL			1	1	1	5.3	1
GBE43454.1	RBC8_26	bacterium BMS3Bbin10	IAq	1		1		0		MSKKSNTTGKYEAGVKAYQETYWEPDYEPKETDLLACFKITPQPGLPKEEVAAAVAAESSTGTWTTVWTDLLTDLDYYKGRAYKIEDVPGDDTSYYAFIAYPIDLFEEGSIVNVLTSLVGNVFGFKALRALRLEDIRFPLHYVMTCGGPPNGIQVERDKLNKYGRPLLGCTIKPKLGLSAKNYGRAVYECLRGGLDFTKDDENINSQPFMRWRNRFECVMEAVNQAEAETGERKGHYLNVTSPTVEEMYKRAEFAKELGSRIIMHDYLTAGFTANTSLANWCRDNGMLLHIHRAMHAVLDRNPLHGIHFRVLTKCLRLSGGDHLHSGTVVGKLEGDREATLGWVDLMRESFVPENRARGLFFDQDFGTMPGVMPVASGGIHVWHMPALVSIFGDNVCLQ…	MEMQDYRSLLNDPESRRFETFSYLEEMDASTIRKQIQTMIDKGWEIAVEHVEPERSHITYWYMWKLPFFGEWNLDTIMNEITACRTAYPDHHIKVIGYDGKRQTQGMAMVVHRV			1	1	1	2	1
WP_030436772.1	RBC8_27	Actinoplanes subtropicus	IAq	1		1		0		MTATLPAKMYQAGVHPYAATYWDPGYRPADTDLLACFKVVAQEGVPREEAAAAIAAESSTGTWTTVWTDLLTDLDHYKGRAYRIEDVPGDTPAFYAFVAYPLDLFEEGSVVNVLTSLAGNVFGFKAIRSLRLEDVRFPLAFVLTCGGPPNGIRVERDKLDKYGRPLLGCTIKPKLGLSARNYGRAVYECLRGGLDFTKDDENINSQPFMRWRDRYEAVAKAIRQAEAETGERKGHYLNVTAGTVEDMFERAEFARELDMPIIMHDYLTAGFTAHASLANWARRNGMLLHVHRALHAVLDRNPRHGIHFRVLTKALRLAGGDHLHSGTVVGKLEGDRQATLGWIDLMRESFVAEDRSRGIFFDQHFGHMPGVFPVASGGIHVGHVPALVDIFGDDSVLQF…	MEMKTGTYSYLPPLTPAQIRGQVRHIVAAGWIPAVEHCAPADAPGAYWSMWKLPLFGVQEPDVVLAELDACRAANPAHLVRVLGYDPKRQTLGLAFVTHR			1	1	1	1.9	1
OYX05487.1	RBC8_28	Thiotrichales bacterium 32-46-8	IAc_noncyano	1		1	1	1	1	MAAKKYNAGVKEYRHTYWTPEYTPLDTDLLACFKIVPQPGVDREEAAAAVAAESSTGTWTTVWTDLLTDMDYYKGRSYRIEDVPGDDTAFYAFIAYPIDLFESGSVVNVFTSLVGGIQVERDMLNKYGRPLLGCTIKPKLGLSAKNYGRAVYECLRGGLDFTKDDENVNSQPFMNWKHRFDFVMEAIHKAEAETGERKGHYLNVTAPCSEEMMRRAEYAKEIGAPIVMHDYITGGFSANTALANFCRENGILLHIHRAMHAVLDRNPHHGIHFRVLTKILRLSGGDQLHTGTVVGKLEGDRAATLGWIDLLRESFIPEDRSRGLFFDQDWGSMPGAFAVASGGIHVWHMPALVNIFGDDSVLQFGGGTLGHPWGNAAGAAANRVALEACIQARNEGREV…	MDIQAYKTTTKLETFSYLPEMTTEQVKKQIAYMIRQGWNPGVEHTEIDNMMGAYWYMWKLPMFGEQSIDAVMAELESCRRENPEHLIRVVGYDNYAQCQGLAFVVYRGR			1	0		#N/A	#N/A	#N/A
MAF95405.1	RBC8_29	Rhodospirillaceae bacterium	IAq	1		1		0		MSKTYNAGVKDYQETYWLPDYTPKDTDLLACFKFVPQDGVPPEEAASAICAESSTGTWTTVWSNLLTDLDHYKGRAYGVEPVPGDDNAYYTYIAYPLDLFEEGSVVNVLTSLVGNVFGFKAIRSLRLEDIRFPLAYVTTCGGPPHGIQVERDIMNKYGRGMLGCTIKPKLGLSAKNYGRSVYEGLRGGLDFTKDDENVNSQPFMRWKQRFDFVAEAVHKAEQETGERKGHYLNVTSGTIEEMFKRAEYAKSLGMRIIMHDFFTAGFTANTSLANWCRDNGLLLHIHRAMHAVVDRNPYHGIHFRVLAKCLRLSGGDHMHSGTVVGKLEGDREATLGWIDIMRDKFVAEDRSRGIFFDQDWGHMPGMFPVASGGIHVWHMPALVSIFGDDAVFQFGGGTI…	MSDIQDYPSRFNDPESRKFETFSYLPKMDAERIRAQVTYIVEQGWNPAIEHAEAERAGDDYWYMWKLPMFGEKDVDAILREAAECHKVNPDNHVRLIGYDNLKQTQGASMVIYRGKGF			1	1	1	3.9	1
AZB73040.1	RBC8_30	Synechococcus elongatus PCC 11801	IB	1		1	1	1	1	MPKTQSAAGYKAGVKDYKLTYYTPDYTPKDTDLLAAFRFSPQPGVPADEAGAAIAAESSTGTWTTVWTDLLTDMDRYKGKCYHIEPVQGEENSYFAFIAYPLDLFEEGSVTNILTSIVGNVFGFKAIRSLRLEDIRFPVALVKTFQGPPHGIQVERDLLNKYGRPMLGCTIKPKLGLSAKNYGRAVYECLRGGLDFTKDDENINSQPFQRWRDRFLFVADAIHKSQAETGEIKGHYLNVTAPTCEEMLKRAEFAKELNMPIIMHDFLTAGFTANTTLAKWCRDNGVLLHIHRAMHAVIDRQRNHGIHFRVLAKCLRLSGGDHLHSGTVVGKLEGDKASTLGFVDLMREDHIEADRSRGVFFTQDWASLPGVLPVASGGIHVWHMPALVEIFGDDSVLQF…	MSIKTLPKERRFETFSYLPPLSDRQIAAQIEYMIEQGFHPLIEFNESSNPEEFYWTMWKLPLFDCKSPQQVLDEVRECRSEYGDCYIRVAGFDNIKQCQTVSFIVHRPGRY			1	1	1	7.9	2	0.9
ODV12570.1	RBC8_31	Thiobacillus sp. SCN 64-317	IAq	1		1		0		MAVKTYNAGVKEYRQTYWTPEYTPLDTDLLACFKITPQPGVDREEVAAAVAAESSTGTWTTVWTDLLTDLDYYKGRAYRIEDVPGDDTCFYAFVAYPIDLFEEGSVVNVLTSLVGNVFGFKALRALRLEDVRFPIAYVKTCGGPPQGIQVERDIFNKYGRALLGCTIKPKLGLSAKNYGRAVYECLRGGLDLTKDDENVNSQPFMRWRNRFEFVVEACQKAERETGERKGHYLNVTAPTPEEMYKRAEFAKELGAPIIMHDYLTGGLTANTGLANWCRDNGMLLHIHRAMHAVLDRNPHHGIHFRVLTKVLRLSGGDHLHSGTVVGKLEGDREATLGWIDTMRDEFIKEDRSRDTMRDEFIKEDRSRGLFFDQDWGSMPGVFPVASGGIHVWHMPALVA…	MSEVMDYKSRVSDPASRKFETFSYLPAMTKEQIKKQVEFLVKKGWNPAIEHTEPTHLQDSYWYMWKLPMFGETDVARILGEAEACHKANPDNHVRLIGYNNFNQSQGASMVIFRGKTV			1	0		#N/A	#N/A	#N/A
TARA_072.SAMEA2621151.5.0-0.22_7376_5	RBC8_32	Methylophaga nitratireducenticrescens	IAq	1		1		0		MAKTYQAGVKEYRETYWMPDYTPKDTDFLACFKVIPQEGVPREEAAAAVAAESSTGTWTTVWTDLLTDLDYYKGRAYAIEDVPGNDEAFYAFIAYPIDLFEEGSVVNVLTSLVGNVFGFKAVRSLRLEDVRIPVAYVMTCGGPPHGIQVERDIMNKYGRPLLGCTIKPKLGLSAKNYGRAVYECLRGGLDFTKDDENVNSQPFMRWRQRFDFVMEAIDKAEIETGERKGHYLNVTAPTPEEMYKRAEYAKELGAPIIMHDYLTGGFTANTGLANWCRDNGMLLHIHRAMHAVLDRNPNHGIHFRVLTKMLRLSGGDHLHSGTVVGKLEGDRAATLGWIAAALCLIRIGHPCLVLCRSLPVVFTYGICLHWSASLVMIRYYSLVAVHWVIHGVMRRVQQP…	MSEMQDYASSLADASSRKFETFSYLPEMDAARIRKQVEYIVSKGWNPAVEHTEPENAFGHYWYMWKLPLFGETDVDRILAEAEACHKAHPKNHVRLVGYDNYAQSKGAEMVVFRGQSV			1	0		#N/A	#N/A	#N/A
WP_096406537.1	RBC8_33	Halorhodospira halochloris	IAq	1		1		0		MASRTYTAGVKTYRDEYWEPDYQIKNSDLQAVFKIVPQPGVDREEAAAAVAAESSTATWTYVWTDLMTDIQYYKGRAYKIEDVPGDDEAFYAFIAYPIDLFEEGSIVNVFTSLVGNVFGFKAVRMLRLEDVHFPLAFVMTCQGPPHGIKSERDKLNKYGRPLLGGTLKPKLGLSPKNYGRACYEALRGGLDFTKDDENVNSQPFLRWRERFDYIMEAIEKAEAETGERKGHYLNVTAPTPEEMYKRAEYAKEIGAPIIMHDYITAGFCAHQGLSHWCRDNGMLLHIHRAMHAVLDRNPKHGIHFRVLTKILRLMGGDQLHTGTVVGKLEGDRAATLGWVDLLRERYIEEDRSRGLFFDQDFGAMPGAFAVASGGIHVWHMPALLSIFGDDAVFQFGGGT…	MSEIQDYKSKLSDPSSRKFETFSYLPEFSEEEIRNQVKYIIDQGWQPAIEHTEPENAMDQFWYMWKLPMFGETDVEAVLAEAKKCHEEHPEHHVKLIGYDWKRQTQGLAMVIYRGPQD			1	1	1	2.7	1
WP_054967076.1	RBC8_34	Thiohalorhabdus denitrificans	IAq	1		1		0		MGKKFEAGVKDYRETYWEPDYPIKESDFLACFKVTPQPGVPREEAAAAVAAESSTGTWTTVWTDLLTDLDYYKGRAYKVEDVPGDDEAFYAFIAYPIDLFEEGSVVNVFTSLVGNVFGFKAVRTLRLEDVRVPLAFTKTCGGPPNGIQVERDLLNKYGRPMLGCTLKPKLGLSAKNYGRACYEVLRGGLDFTKDDENVNSQPFMRWRDRFGYIAEAIHKAEAETGERKGHYLNVTAPTPEEMYKRAERAKELDMPIIMHDYITGGFTANTGLANWCRDNGMLLHIHRAMHAVIDRHPKHGIHFRVLAKILRLSGGDHLHSGTVVGKLEGDRAATLGWIDIMRDSFVEEDRSRGIFFDQDWGSLPGVFPVASGGIHVWHMPALVNIFGDDSVLQFGGGTL…	MSEMQNYDSRVSDPSSRKMETFSYLPEMSDEEIRTQVQYIVNNGWQPAIEHTEPENAMDHFWYMWKLPMFGETDVDAVLGEAKKAHEAYPEHHVKVVGYDPFAQSQGTAFVVYRGPMK			1	1	1	3.8	1
WP_054967092.1	RBC8_35	Thiohalorhabdus denitrificans	IAc_noncyano	1		1	1	1	1	MASKTYDAGVKDYAQMYWTPDYVPLDTDLLACFKVTPQQGVPREEAAAAVAAESSTGTWTTVWSDLLTDIGYYKGRAYRIEDVPGDDEAFYAFIAYPIDLFEEGSVVNVLTSLVGNVFGFKAIQALRLEDLRFPIAYIKTCMGPPFGIQVERDKINKYGRPMLGGTLKPKLGLSAKNYGRVCYEALRGGLDFTKDDENVNSQPFMRWQDRFEFVAEAVHKAQAKTGERKGHYLNVTAPDPDQMIERAEFAKELGMPIVMHDFLTGGFCANTGLAKWCRKNGMLLHIHRAMHAVIDRSPKHGIHFRVLVKCLRLSGGDHLHTGTVVGKLEGDRASTLGFVDQLRESFVPEDRSRGVFFDQDWGSMPGAMAVASGGIHVWHIPSLVTIFGDDSVLQFGGGT…	MAISDEMRDYRTKQTMETFGFLGSFSQEQVYDQIAYALEQGWTPAIEHEHPSEAFDRYWTLWKLPLFGVQSLDEVVEELEACHRAYPDHHVRLVAFDDYTQSLGTFFVVYEARG			1	0		#N/A	#N/A	#N/A
NER45532.1	RBC8_36	Symploca sp. SIO1A3	IB	1		1	1	1	1	MTKVSHCFESLRDRSECALIPFITAGDPDLQTTAKALQVLDTSGADLIELGVPYSDPLADGPTIQVEAGAAVAAESSTGTCTTVWTDLLTDLDRYKGRCYDIESVPGEDNQYIAFVAYPLDLFEEGSVTNMLTSIVGNVFGFKALRALRLEDMRIPIAYLKTFQGPPHGITVERDKLNKYGRPLLGCTIKPKLGLSAKNYGRAVYECLRGGLDFTKDDENINSQPFMRWRDRFLFVQEAIEKAQAETGEVKGHYLNVTAPTCEEMMERAEFAKEIGTPIVMHDYLTGGFTANTTLAKWCRRNGVLLHIHRAMHAVIDRQKIHGIHFRVLAKCLRMSGGDHLHSGTVVGKLEGEKGITMGFVDLMREDHIEQDRERGIYFTQDWASMPGVMPVASGGIHV…	MQTLPKERRYETLSYLPPLSDSQIIRQVEYILEQGFIPAIEFSESSEPEQHYWTMWKLPLFHARTAKEVLGEVDECRSEYRDCYIRVVGFDNVKQCQVLSFIVYKPGGNRRY	MDLKRVAKDTAKTLISYLTYQALRVVLDQLRETDPPRAYWLNAF TSEHSIQDGDTYIEELLRVKQDLAFRIMTVRQNLAEEVTDFLPEMVRTGIQQSNMEHR RRHLERITQLTISEPPAPPEQQPDSET		1	0		#N/A	#N/A	#N/A
WP_162548693.1	RBC8_37	Jacksonvillea sp. ISTCYN1	IB	1				1		MSYAQTKTQTKTGYQAGVKDYRLTYYTPDYTPKDTDILAAFRVTPQPGVPPEEAGAAVAAESSTGTWTTVWTDLLTDLDRYKGRCYDVEPVPGEDNQYICYVAYPLDLFEEGSVTNMLTSIVGNVFGFKALKALRLEDLRIPIAYLKTFQGPPHGIQVERDKLNKYGRPLLGCTIKPKLGLSAKNYGRAVYECLRGGLDFTKDDENINSQPFMRWRDRFLFVQEAIEKSQAETGEIKGHYLNVTAPTCEEMMKRAEFAKEIGTPIIMHDYLTGGFTANTTLAKFCRDNGLLLHIHRAMHAVIDRQKHHGIHFRVLAKCLRMSGGDHLHSGTVVGKLEGEKEITMGFVDLMREDHIELDRGRGIYFTQDWASMPGVMPVASGGIHVWHMPALVEIFGDDA…	MQTLPKVRRYETLSYLPPLSDTQTSKQLQYILDQGYIPAVEFSETSEPEMHYWTMWKLPIFGAKNVQEVMAEVNACRNEYRDCFIRIVGFDNIKQCQVLSFIVHKPGAIRY	MDIKQVAKNSSRVLASYLTYQAVQITINQLTETNPPLALWLSRFSSTDKIQDGDAYIQELFQGHQELAFRIMTLREHLAQEVSDFLPEMVRSRIQEANMTHRRQYLERVTQLNISDPNRPPEQPDSNVND		1	1	1	6.1	1
WP_010873418.1	RBC8_38	Synechocystis	IB	1				1	1	MVQAKAGFKAGVQDYRLTYYTPDYTPKDTDLLACFRMTPQPGVPAEEAAAAVAAESSTGTWTTVWTDNLTDLDRYKGRCYDLEAVPNEDNQYFAFIAYPLDLFEEGSVTNVLTSLVGNVFGFKALRALRLEDIRFPVALIKTFQGPPHGITVERDKLNKYGRPLLGCTIKPKLGLSAKNYGRAVYECLRGGLDFTKDDENINSQPFMRWRDRFLFVQEAIEKAQAETNEMKGHYLNVTAGTCEEMMKRAEFAKEIGTPIIMHDFFTGGFTANTTLARWCRDNGILLHIHRAMHAVVDRQKNHGIHFRVLAKCLRLSGGDHLHSGTVVGKLEGERGITMGFVDLMREDYVEEDRSRGIFFTQDYASMPGTMPVASGGIHVWHMPALVEIFGDDSCLQFGG…	MKTLPKERRYETLSYLPPLTDQQIAKQVEFLLDQGFIPGVEFEEDPQPDTHFWTMWKLPLFGGATANEVLAEVRECRSENPNCYIRVIGFDNIKQCQTVSFIVHKPNQNQGRY	MQTKHIAQATVKVLQSYLTYQAVLRIQSELGETNPPQAIWLNQY LASHNIQNGETFLTELLDENKELVLRILAVREDIAESVLDFLPGMTRSSLTESNIAHR RHLLERLTRTVAEVDNFPSETSNGESDSKDSPPS		1	1	1	5	1
WP_131454437.1	RBC8_39	Synechococcus sp. BS56D	IAc_cyano	1				1	1	MSKKYDAGVKEYRDTYWTPDYVPLDTDLLACFKCTGQEGVPKEEVAAAVAAESSTGTWSTVWSELLTDLDFYKGRCYRIEDVPGDKESFYAFIAYPLDLFEEGSITNVLTSLVGNVFGFKALRHLRLEDIRFPIAFIKSCYGPPNGIQVERDRMNKYGRPLLGCTIKPKLGLSGKNYGRVVYECLRGGLDFTKDDENINSQPFQRWQNRFEFVAEAIKLAEQETGERKGHYLNVTANTPEEMYERAEFAKELKMPIIMHDFITGGFTANTGLSKWCRKNGMLLHIHRAMHAVIDRHPKHGIHFRVLAKCLRLSGGDQLHTGTVVGKLEGDRQTTLGYIDQLRESFVPEDRSRGNFFDQDWGSMPGVFAVASGGIHVWHMPALVTIFGDDSVLQFGGGTH…	MPFQSTVGDYQTVATLETFGFLPPMTQDEIYDQIAYIIAQGWSPLVEHVHPSNSMATYWSYWKLPFFGEKDLNVVVSELEACHRAYPDHHVRIVGYDAYTQSQGACFVVFEGR			1	1	1	13.1	2	0.7
WP_146295313.1	RBC8_40	Euhalothece natronophila	IB	1				1	1	MAQTKQASSGFKAGVQDYALTYYTPDYTPKDTDILAAFRVTAQPGVPPEEAGAAVAAESSTGTWTTVWTDHLTDLDRYKGRCYEIESIPGEENQFFAFVAYPLDLFEEGSVTNLLTSIVGNVFGFKALRALRLEDLRIPVAYLKTFQGPPHGITVERDLLNKYGRPLLGCTIKPKLGLSAKNYGRAAYECLRGGLDFTKDDENINSQPFMRWRDRFLFIAEAVHKAQAETNEIKGHYLNVTASTCDEMLKRAEFVKELEMPILMHDYLTGGFTANTTLAKWCRDNGVLMHIHRAMHAVIDRQKNHGIHFRVLAKCLRMSGGDHLHSGTVVGKLEGERDITLGFVDQMREDHVEEDRSRGNFFTQDWASMGGVMPVASGGIHIWHMPALVDIFGDDSCLQ…	MKTTPKEPRYETLSYLPPLTDQQIGKQIQYMLDQGFIPAVEFQESPKPEDHHWTLWKLPLFEVNSPQEVLNEVRECRSEYSNSYIRVVGFDNIRQCQMISFIVYKPEGGVRY	MNSKRVAQETAKVLQDYLTYQAVRTILDQLSETNPTQAIWLRQF SQQHSLQDSESYLNALMVERKDLVMRIMTVREDLAERVLEFLPEMVRSGIDQSNLHYR CQILERLTQTPSENIENSNPDETDSSE		1	1	1	5.6	4	1.2
PSO47683.1	RBC8_41	Cyanobacteria bacterium SW_9_44_58	IB	1				1	1	MVQTQQSASSFQAGVADYALSYYTPDYTPKDTDILAAFRVTPQPGVPAEEAGAAVAAESSTGTWTTVWTDHLTDIERYKGRCYEIEEVPGEDNQYFVFVAYPMDLFEEGSVTNLLTSIVGNVFGFKALRALRLEDLRIPVAYLKSFQGPPHGITVERDKLNKYGRPLLGCTLKPKLGLSAKNYGRAAYECLRGGLDFTKDDENVNSQPFMRWRDRYLFVAEAINKAQAETNEIKGHYLNVTAPTCEEMLKRAEFAKELGMPIIMHDFFTGGFTANTTLSKWCRDNGMLLHVHRAMHAVVDRQKNHGMHFRTLAKCLRMSGGDHLHAGTVVGKLEGDRALTLGFVDLMREDHIEEDRSRGIFFTQDWASMPSVMPVASGGIHVWHMPALVDIFGDDSCLQ…	MKTTPKQPHYETLSYLPPLTDQQISNQIQYMLDQGFIPAVEFEESPRPQDHHWTLWKLPLFNANSPKDVLNEVRECRSEYSNSYIRVIGFDNIRQCQMISFIVYKPDGNVRY	MNSKRVAQETANLLQDYLTYQAVRTILDQLAETDPNQALWLRKFSRQYNLRDSEAYLQALMAQRKDLVMRIMKVREALAAEVVDSLPEMVRSGIEQSNLSYRCQILERLTQTQPENTDNSHPDESDSSE		1	0		#N/A	#N/A	#N/A
WP_015079279.1	RBC8_42	Nostocales	IB	1				1		MSYAQTKTQAKSGYKAGVQDYRLTYYTPDYTPKDTDLLAAFRMTPQPGVPPEEAGAAVAAESSTGTWTTVWTDLLTDLDRYKGRCYDIEPVPGEDNQYICYVAYPLDLFEEGSITNVLTSIVGNVFGFKALRALRLEDIRFPVAYIKTFQGPPHGIQVERDKLNKYGRPLLGCTIKPKLGLSAKNYGRAVYECLRGGLDFTKDDENINSAPFQRWRDRFLFVSEAINKAQAETGEIKGHYLNVTAPTCEQMIQRAEYAKELKQPIIMHDYLTAGFTANTTLSRWCRDNGILLHIHRAMHAVIDRQKNHGIHFRVLAKALRLSGGDHIHTGTVVGKLEGERGITMGFVDLLRENYIEQDKSRGIYFTQDWASLPGVMAVASGGIHVWHMPALVEIFGDDS…	MQTLPKERRYETLSYLPPLSDAQIAKQVQYIITQGFIPAIEFNETSEPTELYWTMWKLPLFGAKTTQEVLSEVQGCRSQYGNCYIRVVGFDNIKQCQVMSFLVHKPSRY	MDLKQIAKDTAKTLQSYLTYQALRTVLAQLGETNPPLAHWLQNFSAGKIQDGEAYIEELFLEKSDLALRIMTVREHIAAEVTEFLPEMVITGIQQANMEQRRQHLERITQLSLSSPSLEIPKTDNI		1	0		#N/A	#N/A	#N/A
WP_011242444.1	RBC8_43	Synechococcus PCC6301	IB	1				1		MPKTQSAAGYKAGVKDYKLTYYTPDYTPKDTDLLAAFRFSPQPGVPADEAGAAIAAESSTGTWTTVWTDLLTDMDRYKGKCYHIEPVQGEENSYFAFIAYPLDLFEEGSVTNILTSIVGNVFGFKAIRSLRLEDIRFPVALVKTFQGPPHGIQVERDLLNKYGRPMLGCTIKPKLGLSAKNYGRAVYECLRGGLDFTKDDENINSQPFQRWRDRFLFVADAIHKSQAETGEIKGHYLNVTAPTCEEMMKRAEFAKELGMPIIMHDFLTAGFTANTTLAKWCRDNGVLLHIHRAMHAVIDRQRNHGIHFRVLAKCLRLSGGDHLHSGTVVGKLEGDKASTLGFVDLMREDHIEADRSRGVFFTQDWASMPGVLPVASGGIHVWHMPALVEIFGDDSVLQF…	MSMKTLPKERRFETFSYLPPLSDRQIAAQIEYMIEQGFHPLIEFNEHSNPEEFYWTMWKLPLFDCKSPQQVLDEVRECRSEYGDCYIRVAGFDNIKQCQTVSFIVHRPGRY			1	1	1	10.6	3	0.5
WP_023171956.1	RBC8_44	Gloeobacter kilaueensis	IB	1				1	1	MTYTQTKPKTGYQAGVKDYRLTYYMPDYIPRDTDVLAAFRVTPQPGVPIEEAAAAVAAESSTGTWTTVWTDNLTDLDRYKGRAYDIEPVPGESNQFICYVAYPLDLFEEGSITNLLTSLVGNVFGFKALKALRLEDIRFPIALVKTYPGPPHGIVVERDKLNKYGRPLLGCTIKPKLGLSAKNYGRAVYECLRGGLDLTKDDENINSQPFMRWRDRFLFVQEAINKAQAETGEIKGHYLNVTAGTCEDMMERAEFAKEIGSPVVMHDYLTGGFTANTTLSKWCRRNGMLLHIHRAMHAVIDRQKNHGIHFRVLAKCLRLSGGDHIHTGTVVGKLEGDRAATLGFVDLLREDHIERDLSRGIYFTQDYASMGGVMAVASGGIHVWHMPALVEIFGDDSIL…	MQTLPKQRRYETLSYLPPLSDAQIGRQIQYMLDKGYIPAIEFNETSDPTEYYWTLWKLPLFGAQSVQDVLTEVRACRDSYPKNFIRVVGFDNVRQCQTVSFIVYKP	MDIKAITNATAQVLMSYLTYQAIRVVAAQLRETDPPRAVWFSQF STQATLQDGEAYLEQLTTQNPDLAFRVMTVREHLAEQVVDSLPELTRDGIRRANQQRR GRYIEQMLQLPSPESRGENP		1	0		#N/A	#N/A	#N/A
PSP17776.1	RBC8_45	Cyanobacteria bacterium QS_8_64_29	Unknown	1					1	MAEEFEKGPIQDPEKRYQPGVIPYAQMGYWDGDYTPKDTDILCVFRVTPQEGVPPEEAAAAVAGESSTATWTVVWTDRLTTYTHYQAKAYHVEQVPGQSNQFFAYIAYDIDLFEEGSIANLTASIIGNVFGFKALKALRLEDMRIPPHYIKTFQGPATGIVRERERIDKYGRPLLGATTKPKLGLSPKNYGRVVYEALKGGLDMVKDDENINSQPFMRWRDRYLYVMEAVHKANAATGEVKGHYLNVTAATMEDIYERAEFAKEVGSPIIMIDLVAGQSAIQSIAKWARANGMLLHLHRAGHATYTRQKNHGVSFRVIAKWMRMAGVDHLHAGTVVGKLEGDPNMIAGYYDTLRERHQQPDRMKGIFFEQDWASMPGCLPVASGGIHAAQAHELLYYLG…	MRLTQGTFSFLPDFTDDEIRAQVQYAINNGWVINVEFTDDPHPRNNQWEMWGLPMFDMKDPEAIMYEINECRKAYPNYYIKVNAYDNTLERQSMALSFIVNRPTDDDPGFLLQRQETNDRHIHYMMTSYAVAENPAGERYSK			1	0		#N/A	#N/A	#N/A
MBM5816614.1	RBC8_46	Cyanobacteria bacterium K_Offshore_surface_m2_239	IAc_cyano	1				1	1	MSKKYDAGVKEYRDTYWTPDYVPLDTDLLACFKCTGQEGVPKEEVAAAVAAESSTGTWSTVWSELLTDLDFYKGRAYRIEDVPGDRESFYAFIAYPLDLFEEGSITNVLTSLVGNVFGFKALRHLRLEDIRFPLAFIKTCQGPPNGIQVERDRMNKYGRPLLGCTIKPKLGLSGKNYGRVVYECLRGGLDFTKDDENINSQPFQRWQNRFEFVAEAVRSAQEETGEKKGHYLNCTAATPEEMYERAEFAKELGQPIIMHDYITGGFTANTGLSKWCRKNGMLLHIHRAMHAVIDRHPKHGIHFRVLAKCLRLSGGDQLHTGTVVGKLEGDRQSTLGYIDQLRESFVPEDRSRGNFFDQDWGSMGGVFAVASGGIHVWHMPALVAIFGDDSVLQFGGGTH…	MPFKSAVGDYQTVATLETFGFLPPFTQDEIYDQIAYIIAQGWSPLIEHVHPSRSMATYWSYWKLPFFGEKDLGVIVNELEACHRAYPDHHVRLVGYDAYTQSQGACFVVFEGR			1	1	1	9.7	3	2.1
MBC7152521.1	RBC8_47	Rhizobium sp.	ICD	1				0		MNADAKTEIKGKERYRAGVLKYAQMGYWDGHYEPKDTDLIALFRITPQEGVDPIEAAAAVAGESSTATWTVVWTDRLTACDQYRAKAYRVDPVPGTPGQYFCYVAYDLILFEEGSIANLTASIIGNVFSFKPLKAARLEDMRFPVAYVKTFKGPPTGIVVERERLDKFGKPLLGATTKPKLGLSGKNYGRVVYEGLKGGLDFMKDDENINSQPFMHWRDRFLYCMEAVNHASAVTGEVKGHYLNITAGTMEEMYRRAEFAKELGSVIVMVDLIVGWTAIQSISEWCRQNDMILHMHRAGHGTYTRQKNHGISFRVIAKWLRLAGVDHLHAGTAVGKLEGDPMTVQGYYNVLRETRNEVDLQRGIFFEQDWGDIKKVMPVASGGIHAGQMHQLLDLFGDD…	MRITQGCFSFLPNLTDEQITAQVEYCLRKGWAIGVEYTDDPHPRNTYWEMWGNPMFDLKDAKGVMMELDDCRNAHPQHYIRLNAFDSHRGFETVTMSFIVNRPDKEPDLRMTRTDGPGRSQHYSWSTTS			1	1	1	2.6	1
WP_155041937.1	RBC8_48	Paracoccus	ICD	1				0		MNEMSKTEITDAKKRYAAGVLKYAQMGYWDGDYEPKETDILALFRITPQEGVDPIEAAAAVAGESSTATWTVVWTDRLTACDQYRAKAYKVEPVPGTPGQFFCYVAYDLILFEEGSIANVTASIIGNVFSFKPLKAARLEDMRFPVAYMKTFAGPPTGIVVERERLDKFGRPLLGATTKPKLGLSGKNYGRVVYEGLKGGLDFMKDDENINSQPFMHWRDRFLYCMEAVNKASAQTGEIKGHYLNVTAGTMEEMYRRAEFAKELGSVIIMVDLIIGWTATQSISNWARQNDMILHMHRAGHGTYTRQKNHGISFRVIAKWLRMAGVDHLHCGTAVGKLEGDPMTVQGYYNVCRETRNEVDLPRGIFFEQDWANLKKTLPVASGGIHAGQMHQLIDLFGD…	MRITQGCFSFLPDLTDEQIRDQVEYILSREWAVGIEFTDEPHPRNTYWEMWGHPMFDLKDAKGAMMELDDCRKAHGDAYIRINAFDSTRGWETVMMSFIVNRPTREPSFRSWRQEVDGRSIRYTHEMVG			1	1	1	1	1
PQM57088.1	RBC8_49	Rhodobacteraceae bacterium	ICD	1				0		MPDGSEKLTGKARYSAGVLEYKKMGYWEPDYEPKDTDIISLFRITPQEGVDPVEAAAAVAGESSTATWTVVWTDRLTACEKYRAKAYRVDPVPNSPGQYFAYIAYDLDLFEPGSIANLTASIIGNVFGFKPLKALRLEDMRLPVAYIKTFQGPATGIVVERERLNCFGRPLLGATVKPKLGLSGRNYGRVVYEALKGGLDFTKDDENINSQPFMHWRDRFLYCMEAVNRASAASGEVKGTYLNVTAGTMEEMYKRAEFAKDLGSVIIMIDLVIGYTAIQSMANWARDNDMILHLHRAGHSTYTRQRNHGVSFRVIAKWMRLAGVDHIHAGTVVGKLEGDPATTKGFYDIMREEYNPQSLETGIFFDQHWASINKLMPVASGGIHAGQMHQLIQYLGEDV…	MKLRQGAFSFLPDLDDSQIHTQVQYCIDQGWAVSVEYTDDPHPRNTYWEMWGHPMFDNPDAAAVVFELNECRKQFGDYYIRIIAFDSTHGWESIKLSFIVNRPKEEPGFHVTREEIKGRSMRYSINSYATKNPEGKRY			1	1	0	#N/A	#N/A	#N/A
MBR64662.1	RBC8_50	Rhodobacteraceae bacterium	ICD	1				0		MPDGDKQIDTKTRYSAGVLEYKKMGYWEPDYDPKETDIIALFRITPQDGVDPIEAAAAVAGESSTATWTVVWTDRLTACEKYRAKAYRVDPTPNNPNEYFAYIAYELDLFEPGSIANLTASIIGNVFGFKPLKALRLEDMRLPVAYIKTFQGPATGIVVERERLNCYGRPLLGATVKPKLGLSGRNYGRVVYEALKGGLDFTKDDENINSQPFMHWRDRFLYCMEAVNRASAATGEVKGTYLNVTAGTMEEMYKRAEFAKELGSVIIMIDLVIGYTAIQSMAKWARDNDMILHLHRAGHSTYTRQKIHGVSFRVIAKWMRLAGVDHIHAGTVVGKLEGDPATTKGYYDICREEHNPVSLETGLFFEQDWASLNKVMPVASGGIHAGQMHQLIHYLGEDV…	MRVTQGTFSFLPDFSDQQIHEQVQYCIDNGWAVSIEYTDDPHPRNTYWEMWGHPMFDNPDAAAVVYELNECRKVYGSYYIRIIAFDSSPGWESIRLSFIVNRPANEPGFKLNRTEVKGRNIQYSMTPYSSDKPQGSRYK			1	1	0	#N/A	#N/A	#N/A
MBE3550083.1	RBC8_51	Brockia lithotrophica	IE	1				0		MSETTRLSAGVKPYAELGYWDPTYEPKDTDVLAVFRLVPQEGVDPIEAAAAVAGESSTATWTVIWTDLLTAYERYQARAYKVEPVPGTDQYLAYIAYNLDLFEEGSIANLVSSIAGNVFGFKAVKALRLEDMRIPLPYVMTFQGPPHGIVMERELLNKFGRPLLGGTIKPKLGLSPRSYGRVIYEALRGGLDFTKDDENTNSQPFNRWRDRFLYAMEAVHKAMAETGEVKGHYVNVTAATMEDIYERAEFAKELGSVIVMIDLTIGFSAIQSMAKWARKNGVLLHLHRAMHSTFTRQKTHGISFRVLAKWMRLAGVDHLHAGTVVGKLEGDAYLTKGYYTVLRESSYKADPTLGLYFDQDYGAMPGVMPVASGGLHVGHIPTLVHYFGDDAVLQFGGGT…	MGNFVLRHGAFSYLPPLTDEEIKKQIAYALANGWAVNIEFTYDPHPRNVYWEMWKIPFFDAKDSDTILSELEACRRENPDAYIRINAYDRSYGKQTTRLSFLVQRPKEERGFTLERAVGPGFTQRYVVRPAE			1	1	1	1.3	1
WP_024537032.1	RBC8_52	Comamonas badia	ICD	1				0		MSTEVTEITDARKRYKAGVLKYREMGYWRPDYQPKATDVICLFRITPQEGVEPEEAAAGVAGESSCATWTVVWTDRLTACDDYRGKAYQVEQVPNNPQQWFAWIAYDLTLFEPGSIANLTASLIGNVFGFKPLKALRLEDMFLPEAYIKTFDGPPTGLIVERERLDKYGRPLLGATTKPKLGLSGRNYGRVIYEGLKGGLDFMKDDENINSQPFMHWRDRFLNVMDAVNKAQAVTGEIKGSYLNVTAATMEDMYERAEFAKALGSVVVMVDLVIGWTAIQSMAKWCRRNDMVMHMHRAGHSTYTRQKSHGVSFRVIAKWCRLAGVDHLHTGTAVGKLEGDPLTVQGYYNVCRDSYTRKDLPRGLFFDMNWADTKKVMPVASGGIHAGQMHQLLHLFGDD…	MMTNPTQRLTQGQFSFLPDLTDAEISAQIQYGLDKGYAWSVEYTDDPHPRNQYWDMFGMPMFDLRDPAGVLMEVNHCRQTFPSHYIRMMAFDSTRGVESVAMSFIVNRPQYEPGFQLERSEEAGRMMRYSTRSYAAGMPENERG			1	1	1	0.8	1
NKQ36332.1	RBC8_53	Chloroflexi bacterium	I_Anaero	1				0		MTQHNGKNDSSAEAMFDAGVKEYSKTHHYYDIGYEPGPEQVLAAFRITPQEGVPWEEAAASVAAESSFATWTTVWSDNLVDPARYCARTYEIKPAPGRDDQFIAYLAYPLDLFEESSMPNLMSSIVGNVFGFKPLRALRLEDIYIPPAYLKTFQGPPHGMYVERDRMNKYGRPLLGATMKPKLGLSAKNYGRLVYEALRGGLDFTKDDENITSQPFMRWRDRFEFVMEAVDKAEAETGERKGHYLNVTAHSMEEMYRRAEFAKELGSRIIMVDYLVVGFTAFYSLSQWCRDNSMLLHAHRAMHSVIDRHPDHGIHWRVLSKWARIIGVDHVHNGTVVGKLEGDRASTMGINEMLRTDYLKREDAPGFHFDQPFLSMPPVFPVASGGIHVWHMPDLVDIF…	MKTETFSYLPTLTREQIERQVAYMLDNDWMPAVEYQERIDPAITYRYWWRLPLFRGATVQDVMDAVAACRTEHPDATIWISCFDQEHQTQALSFAV			1	1	1	1.8	1
RME00383.1	RBC8_54	Calditrichaeota bacterium	I_Anaero	1				0		MSNRDKSSQNNRPKPVFEAGVKAYSEEGRHYYEPGYVPKDTEVLAAFRVTPQPEVPWEEAAAAVAAESSSGTWTTVWSDLLTDQARYAGRTYNIEAIPGREDQFMAYIAYPLDLFEEGSLPNLMSSIVGNVFGFKALRALRLEDIRIPPVLLKTFQGPPHGIQVERDRMNKYGRPLLGGTMKPKLGLSAKNYGRVVYEALRGGLDFTKDDENITSQPFMRWYDRFMFVMEGVKKAEAETGERKGHFLNVTAGTMEEMYRRAETAKQLDAPVIMVDYLTVGFTAFTSLSKWCRENGMLLHAHRAMHAVIDRQPHHGIHWRVLAKWCRLVGADHVHNGTVVGKLESDRAATLGVNDLLRKDEVRRDPSRGIYFDQPWTGLPPMFPVASGGIHVWHIPALVD…	MHSETFSYLPALTTEEIERQVQYILDKNWIPGIEFSPTLGPRELYWSFWKLPLFDAETTADVMAELEACQKAHPECYIKITAYDNIIQGQVLSFVAHQPESTHSVAATKAS			1	1	1	1.1	1
HHL73736.1	RBC8_55	Bacteroidetes bacterium	I_Anaero	1				0		MGKVNHANNVKNSGSFAAGVRDYSEEGRHYYSPGYTPGEEEVLAAFRITPQPGVSREEAAAAVAAESSSGTWTTVWSDLLTDQARYAGRTYRIEPVPGNEDQFIAYIAYPLDLFEEGSMANLMSSIVGNVFGFKAVRALRLEDLRIPGVLLKTFQGPPHGIQVERDRLNKYGRPLLGATMKPKLGLSAKNYGRVVYEALRGGLDLTKDDENITSQPFMRWYDRFSFVMEGVKKAEAETGERKGHYLNVTAGDMEEMYRRAELAKKLESPIIMVDYLTVGFTAFTSLSKWCRENGMLLHIHRAMHAVMDRQPNHGIHWRVLAKWCRVVGGDHVHNGTVVGKLEGDRASTIGINDLLREDSIKADKSRGIYFDQDWHAMPGMFPVASGGIHVWHIPELLHI…	MEIMTMRTETFSYLPQLTTEQIKKQVAYILKNGWIPGIEFSRELDPYNSFWSYWKLPFFNAERVDEVMQELDACREANPDAYIRLTGYDNIKQGQVLSFVAYRP			1	1	1	1.7	1
RMG64267.1	RBC8_56	Calditrichaeota bacterium	I_Anaero	1				0		MPKGSISADNHQEFFKAGVEEYSAAGRYYYDPGYTPRDTEVLAAFRITPQPGVPREEAAAAVAAESSSGTWTTVWSDLLTDQARYAGRTYKLEDVPGNPDQFIAYIAYPLDLFEEGSLPNLMSSIVGNVFGFKAIRALRLEDLYIPPVLLKTFQGPPHGIQVERDLLNKYGRPLLGATMKPKLGLTAKNYGRVVYEALRGGLDFTKDDENITSQPFMRWYDRARFVMEAVHKAEAETGERKGHYLNVSAATMEEMYKRAEDAKALGSRIIMVDFLTVGFTAFASLSKWCRDNGILLHLHRAMHAVIDRQKNHGIHWRVLVKWARMVGGDHLHNGTVVGKLEGDRATTLGTTDLLRNDFVKRDLSRGIFFDQPWVSMPGVMPVASGGIHVWHIPELVEIF…	MYTETFSYLPQFSEKDIAKQVAYILKKGWIPGIEYTDDPGPHNSYWTFWKLPLFNARSVEEVLKELQACKQANPSSYIKITGYDNKRQGQVLSFLAYRPAN			1	1	1	3.3	1
WP_015187492.1	RBC9_1	Chroococcaceae	IB	1				1	1	MSYAQTKTQTKTGYQAGVKDYRLTYYTPDYTPKDTDVLAAFRVTPQPGVPPEEAGAAVAAESSTGTWTTVWTDLLTDLDRYKGRCYDIEPVPGEDNQYICYVAYPLDLFEEGSVTNMLTSIVGNVFGFKALRALRLEDLRIPVAYLKTFQGPPHGIQVERDKLNKYGRPLLGCTIKPKLGLSAKNYGRAVYECLRGGLDFTKDDENINSQPFMRWRDRFLFVAEAIHKAQAETGEIKGHYLNVTAPTCEEMMKRAEFAKELEMPIIMHDYLTGGFTANTTLARWCRDNGVLLHIHRAMHAVIDRQKNHGMHFRVLAKCLRMSGGDHLHSGTVVGKLEGERGITMGFVDLMRENYVEQDRDRGIFFTQDWASMPGVMPVASGGIHIWHMPALVEIFGDDS…	MQTLPKERRYETLSYLPPLSDAQITKQIQYILNQGYIPAVEFNESSEPEQHYWTLWKLPLFGARSTQEVLSEVQACRSEYGNCYIRVVGFDNVKQCQILSFIVHKPNQNSYGGRY	MDLKRIAKDTAKTLSSYLTYQAMRTVLAQISETNPPLALWLHRFSAKEVIQDGEAYIHKLFQEKPDLALRIMVVREHIAQEVVDFLPEIVLSDIQQANMEHRRQHLERITQLESNPSHEQQATTESNLDNPSS		1	1	1	5.5	1
WP_017327366.1	RBC9_2	Synechococcus sp. PCC 7336	IB	1				1	1	MSYSQTRTQTKAGFESGVKDYKLTYYTPDYTPKDTDILAAFRVSPQPGVPIEEAGAAVAAESSTGTWTTVWTDLLTDLDRYKGRCYDIEPVPGEDNQFICYIAYPLDLFEEGSVTNMLTSIVGNVFGFKALRALRLEDLRIPVAYLKTFQGPPHGITVERDKINKYGRPLLGCTIKPKLGLSAKNYGRAVYECLRGGLDFTKDDENINSQPFQRWRDRFLFVADAIHKAQAETGEIKGHYLNCTASTCEEMLKRAEFAKELEMPIIMHDFLTAGFTANTTLSHWCRDNGLLLHIHRAMHAVVDRQRNHGMHFRVLAKCLRMSGGDHIHTGTVVGKLEGDRESTLGFIDLLREDYVERDLSRGIYFTQDWVSMGGVMAVASGGIHVWHMPALVDIFGDDS…	MQTLPKERRYETMSYLPPLSDAQIERQIAYYLDQGFIPAIEFDEVADPATYFWTLWKLPLFGASSTREVLQEVNNCRNEYRNCFIRVVAFDNIKQCQVASFIVNKPSGF	MDRKHIAKKTAEVIISYLTYQAMRTVREQLREVHPVKAVWLGQFSSQGKLQDGEAYLEELVAEDREIALRIMTVRQHLADEIVEFLPEMVSLGIQQANMDRRRRLLERMTQVQPVDEVAHEEERVPAQPEPELQSGLETSSPADGPTDPTSPEADGD		1	1	1	7.1	1
HIK35429.1	RBC9_3	Thermosynechococcus sp. M98_K2018_005	IB	1				1	1	MAYTQSKSQKAGYQAGVKDYRLTYYTPDYTPKDTDILAAFRVTPQPGVPFEEAAAAVAAESSTGTWTTVWTDLLTDLDRYKGRCYDIEPLPGEDNQFIAYIAYPLDLFEEGSVTNMLTSIVGNVFGFKALKALRLEDLRIPVAYLKTFQGPPHGIQVERDKLNKYGRPLLGCTIKPKLGLSAKNYGRAVYECLRGGLDFTKDDENVNSQPFQRWRDRFLFVADAIHKAQAETGEIKGHYLNVTAATCEEMLKRAEFAKELEMPIIMHDFLTAGFTANTTLSKWCRDNGMLLHIHRAMHAVIDRQKNHGMHFRVLAKCLRMSGGDHIHTGTVVGKLEGDKAVTLGFVDLLRENYIEQDRSRGIYFTQDWASMPGVMAVASGGIHVWHMPALVEIFGDDAV…	MKTLPKERRYETFSYLPPLSDAQIARQIQYAIDQGYHPCVEFNESSDAEIRYWTMWKLPLFNCTNAQEVLNEVQQCRSEYPNCFVRVVAFDNIKQCQVMSFIVYKPNQANSGYSGYRY	MDVKHIAKQTTKTLMSYLTYQAVRTVIGQLAETDPPRSLWLHQFTSQESVQDGERYLEALFREQPDLGFRILTVREHLAEMVADYLPEMLRAGIQQANLQQRCQQLERMTQVSEANVESSNPETLE		1	1	1	5.2	1
WP_096681529.1	RBC9_4	Nostoc sp. NIES-2111	IB	1				1	1	MSYAQTKTQSKAGYKAGVQDYRLTYYTPDYTPKDTDILAAFRVTPQPGVPFEEAAAAVAAESSTGTWTTVWTDLLTDLDRYKGRCYDIEPVPGEDNQFIAYIAYPLDLFEEGSITNVLTSIVGNVFGFKALRALRLEDLRFPVAYIKTFQGPPHGIQVERDKLNKYGRPLLGCTIKPKLGLSAKNYGRAVYECLRGGLDFTKDDENINSAPFQRWRDRFLFVADAITKAQAETGEIKGHYLNVTAPTCEEMLKRAEYAKELDQPIIMHDYLTAGFTANTTLARWCRDNGVLLHIHRAMHAVIDRQKNHGIHFRVLAKALRLSGGDHIHTGTVVGKLEGERGITMGFVDLLRENYIEQDKSRGIYFTQDWASLPGVMAVASGGIHVWHMPALVEIFGDDS…	MQTLPKERRYETLSYLPPLTDVQIEKQVQYILNQGYFPAIEFNEQSEPTEYYWTLWKLPLFNAKSTREVLAEVQACRSQYPSHYIRVVGFDNIKQCQILSFIVHKPSRY	MNLKQIAKDTAKTLQSYLTYQALRTVLAQIGETNPPLAIWLHNFSAGKVQNGETFIEELFREKPDLALRIMTVREHIAEEVADFLPEMVKSGIQQANMEQRRQHLERITQLSLSNPSPEIDQQKLSDPDWDNLAS		1	0		#N/A	#N/A	#N/A
WP_106306271.1	RBC9_5	Chamaesiphon polymorphus	IB	1				1	1	MAYAQTQTQAKAGYKAGVQDYRLTYYTPDYTPKDTDLLAAFRMTPQPGVPAEEAGAAVAAESSTGTWTTVWTDLLTDLDRYKGRCYHIEPVQGEDNQYFCFIAYPLDLFEEGSVTNMLTSLVGNVFGFKALRALRLEDLRVPVAYLKTFQGPPHGITVERDKLNKYGRPLLGCTIKPKLGLSAKNYGRAVYEVLRGGLDLTKDDENINSQPFMRWRDRFLFVQEAIEKAQAETGEIKGHYLNVTAPTCEQMMERAQFAKEIGTPIIMHDFLTGGFTANTTLAKWCQANGILLHIHRAMHAVIDRQKNHGIHFRVLAKCLRMSGGDHLHSGTVVGKLEGEKGITMGFVDLMRENYIEEDRSRGIFFTQDWASMPGVMPVASGGIHVWHMPALVEIFGDDS…	MQTLSYSRYFETFSYLPPLSDAQITKQLQYMLDQGYIPGVEFSKDSEPTQHYWTLWKLPLFNATTTNEILAEVRACRSEYGHCYVRVVGFDNIKQCQVLSFIVHKP	MDRKQVAKATTKVISSYLTYQAMQSVLSELTEMNPPLALWLRGFSGQQILQDGEVYLQALLAQNQELAFRIMTVREHLVEDIMEDLPEMVLHDIKLKNSQHRKQQLERLSQLSITEPTSQIESASE		1	1	1	7.5	1
OIP69680.1	RBC9_6	Oscillatoriales cyanobacterium CG2_30_44_21	IB	1				1	1	MSYSKTQSKSKAGYDAGVQDYKLKYYTPDYTPRDTDLLAAFRFVPQPGVPPEEAAAAVAAESSTGTWTTVWTDLLTDLDRYKGRCYDLEPVPNEDNQYIAYIAYPLDLFEEGSVTNLLTSLVGNVFGFKALRALRLEDLRVPIAYLKTFQGPPHGIQVERDKLNKYGRPLLGCTIKPKLGLSAKNYGRAVYECLRGGLDFTKDDENINSQPFMRWRDRFLFVQEAIEKAQAESGEIKGHYLNVTAPTCEQMMERAAFAKEIGTPIIMHDFLTGGFTANTTLAKYCRDNGLLLHIHRAMHAVIDRQKTHGIHFRVLAKCLRMSGGDHLHSGTVVGKLEGEKGITMGFVDLMREDHIELDRSRGIYFTQDWASMPGVLPVASGGIHVWHMPALVEIFGDDS…	MQTLPKERHYETLSYLPPLSDAQITRQIEYTLRQGFYPAIEFNEDSDPAIHYWTLWKLPLFNATTPQEVLSEVQACRSSYPGSFIRVVAFDNIKQCQVQSFIVHKPNAARY	MDIKRSTKSTAKMLINFLTFEAVKTIAEQLEETDKLKALWFNQFSTRERLQNGELYIKDLFAVHQEMAFRVMTVREHLANEILEFLPEMTRTGIQQSNMQLRRQHFEKIMSAPASKGYAECENLEPSSETNLEVPLEVVANLDPDSIVESDRPSPQPNQ		1	1	1	4.5	1
WP_017713779.1	RBC9_7	Prochlorothrix hollandica	IB	1				1	1	MAVQTKGYQAGVKDYRLTYYTPEYTPKDTDLLACFRMTPQPGVPPEEAGAAVAAESSTGTWTTVWTDLLTDLDRYKGRCYEVEPVPGEDNQYFCFVAYPLDLFEEGSVTNILTSIVGNVFGFKALRALRLEDIRFPIALVKTFQGPPHGIQVERDRLNKYGRPLLGCTIKPKLGLSAKNYGRAVYECLRGGLDFTKDDENINSQPFMRWRDRFLFVQEAIEKAQAETGEVKGHYLNVTAATCEEMLKRAEFAKEIGTPIIMHDFLTGGFTANTTLAHYCRDNGLLLHIHRAMHAVIDRQRIHGIHFRVLAKCLRLSGGDHLHSGTVVGKLEGEKDITLGFVDLMREDHIEEDRSRGVFFTQDWASMPGVMPVASGGIHVWHMPALVEIFGDDSCLQFGG…	MKTLPKERRYETLSYLPPLSDQQIARQIEYMVREGYIPAVEFNEDSDATTCYWTMWKLPLFHATSTQEVLGEVRECRTEYPNCYIRVVGFDNIKQCQSVSFIVHKPNRY	IB BUT NOT RBCX (like 6301!)		1	1	1	8.2	2	0.1
WP_010467950.1	RBC9_8	Acaryochloris	IB	1				1	1	MSYSQTRTQSKAGYDAGVKDYKLTYYTPDYTPKDTDILAAFRMTPQPGVPPEEAGAAVAAESSTGTWTTVWTDLLTDLDRYKGRCYDIEAVANEDNQYIAYIAYPLDLFEEGSVVNLLTSLVGNVFGFKALRALRLEDIRIPVAYMKTFQGPPHGITVERDKINKYGRPLLGCTIKPKLGLSAKNYGRAVYECLRGGLDFTKDDENINSQPFMRWRDRFLFVAEAIHKAQAETGEIKGHYLNVTAATCEEMLKRAEFAKELEMPIIMHDFITGGFTANTTLSHWCRDNGVLLHIHRAMHAVIDRQKNHGMHFRVLSKCLRMSGGDHIHTGTVVGKLEGEKGITMGFVDLLRENYVEKDLSRGIYFTQDWASMGGVMAVASGGIHVWHMPALVEIFGDDS…	MRTLPIERRFETFSYLPPLNDDQIRRQIQYILDQGYIAGIEFNDTPEPTEYYWTMWKLPLFKNPSVQDVLYEIGECRSEYSDKYVRVVGFDNIRQCQVMSFIVHKPGSNSGYRPY	MDQKRVAKDTAQVLISYLTYQAAKLVVTQLYETNPGLGIWLSEFSSTDRIQDGEFYLEALMQENRELALRLLTVREHLAEEVVEFLPEMVKTGIQESNVGHRRQLLERMTQMSTPESPSNDDELEADADEELD		1	1	1	5.7	2	1.1
WP_006527632.1	RBC9_9	Gloeocapsa sp. PCC 73106	IB	1				1	1	MVQAKSGTSFKAGVQDYRLTYYTPDYTPKDTDILAAFRVTAQPGVPPEEAAAAVAAESSTGTWTTVWTDNLTDLDRYKGRCYDIERIPGEDNQFFCFIAYPLDLFEEGSVTNLLTSLVGNVFGFKALKALRLEDLRVPVAYLKTFQGPPHGITVERDILNKYGRPLLGCTIKPKLGLSAKNYGRAVYECLRGGLDFTKDDENINSQPFMRWRDRFLFVAEAIHKAQAETNEIKGHYLNVTAPTCEDMLERAEFVKELKMPILMHDYLTGGFTANTTLAKWCRRNGILMHIHRAMHAVIDRQKNHGIHFRVLAKCLRMSGGDHLHSGTVVGKLEGERGITMGFVDLMREDYIEEDRSRGIFFTQDWVSMPGVMPVASGGIHVWHMPALVEIFGDDSCLQF…	MKTLPKERRYETLSFLPPLTDQQITRQIDYMIEQGYIPAIEFEENPQPTDHHWTLWKLPLFEARNSQEVINEVRECRSEYPNYYIRVIGFDNIKQCQTVSFIVHKPNSTTNRY	MYPKQVAAETAKVLQSYLTYQAIKTIIAQLAETNPPMALWLTEYSSGNKVQDGEAYLQGLMLEHKDLVIRILEVRENLAEQVLDFLPEMVRQNLQQSGLHNRRQLLERLTRSLPPDSDTPNSNIS		1	1	1	8.6	2	0.3
WP_015132410.1	RBC9_10	Leptolyngbya sp. PCC 7376	IB	1				1	1	MVQTKSAGFKAGVQDYRLTYYTPDYTPKDTDLLACFRMTPQAGVPAEECAAAVAAESSTGTWTTVWTDGLTDLDRYKGRCYHVEPVAGEDNQYFCFVAYPLDLFEEGSITNVLTSLVGNVFGFKALRALRLEDIRFPVAFIKTCPGNPHGITVERDLLNKYGRPLLGCTIKPKLGLSAKNYGRAVYECLRGGLDFTKDDENINSQPFMRWRDRFLFVQEAIEKAQAETNEVKGHYLNVTAATCEEMIERAEFAKEIGTPIVMHDFITGGFTANTSLSKWCRKNGLLLHIHRAMHAVIDRQKNHGIHFRVLAKCLRLSGGDHLHSGTVVGKLEGDRQGTLGFVDLMREDYVEEDRSRGVFFTQDWASAPGTMPVASGGIHVWHMPALVDIFGDDSCLQFG…	MKTLPKEKRYETLSYLPPLSDQQISRQVQWMIDQGFIPGVEFEKDPAPDLHHWTLWKLPLFSATSAQDVLNEVRECRSEYSDCYIRVVGFDNIKQCQTVSFIVYKPNQTRY	MEFKDIAKETAKTLRNYLTYQAVRLISQQLGETNPGQAIWLGNFSKTHSVQDSDRYLEAMMSENKEIVLRILTVREDLAGEVLEFLPEMVLTQIKQSNADHRRSLLERLTRVDLSSTDPASTDVEPDVSEDSE		1	1	1	6.6	2	0.2
WP_110984858.1	RBC9_11	Acaryochloris thomasi	IB	1				1	1	MVYSQTQTSSSGGYKAGVQDYRLTYYTPDYTPKDTDILAAFRMTPQPGVPPEEAGAAVAAESSTGTWTTVWTDLLTDLDRYKGRCYDIESVPNEDNQYICYIAYPLDLFEEGSVTNVLTSIVGNVFGFKALKALRLEDLRMPVAYLKTFQGPPHGIQVERDKINKYGRPLLGCTIKPKLGLSAKNYGRAVYECLRGGLDFTKDDENINSAPFQRWRDRFLFVADAIKKSQAETGEVKGHYLNVTAPTCEQMLQRAEFAKELEMPIVMHDFLTAGFTANTTLSHWCRDNGLLLHIHRAMHAVIDRQKNHGIHFRVLAKCLRMSGGDHIHTGTVVGKLEGEKGITMGFVDLLRENYIEQDRSRGIYFTQDWASMPGVMAVASGGIHVWHMPALVEIFGDDS…	MKTLPKERRFENLSYLPPLTDQQIARQLQYIIDNGFFPAIEFNEDSEPTQFYWTMWKLPLFSARNADEVLREVQECRSAYPDCYIRVVGFDNIKQCQVQSFIVHKPGSGSSYRY	MEINRIAKETTKVMISYLTYQAVRTVINQLGETNKPLGFWLHNFSTSERIKDGEAYLKDLLEEHQELAFRIMTVREHLAEEVTEYLPEMVCTGIKQANIETRCRHLERMTQVSSSAPEANDSNQPTEDDEPDDIPAE		1	0		#N/A	#N/A	#N/A
MBC6422682.1	RBC9_12	Hormoscilla sp. SP12CHS1	IB	1				1	1	MSYSTTTTQTKAGYKAGVQDYKLTYYTPDYTPKDTDILAAFRVTPQPGVPPEEAGAAVAAESSTGTWTTVWTDLLTDLDRYKGRCYDIESVPGEDNQYICFVAYPLDLFEEGSVTNMLTSIVGNVFGFKALRALRLEDLRIPISYLKTFQGPPHGIVVERDKLNKYGRPLLGCTIKPKLGLSAKNYGRAVYECLRGGLDFTKDDENINSQPFMRWRDRFSFVQEAIEKAQAETGEIKGHYLNVTAPTCEEMLERAEYAKELGTPIVMHDYLTGGFTANTTLAKWCRRNGLLLHIHRAMHAVIDRQKAHGIHFRVLAKCLRMSGGDHLHSGTVVGKLEGEKGITMGFVDLMREDHIERDRERGIYFTQDWASMPGVMPVASGGIHVWHMPALVEIFGDDA…	MQTLAKERRYETLSYLPPLSDAQMKNQIQYILDQGYIAGVEFSESSAPEMHYWTMWKLPLFHARTVNEVMAEIDACRTDYRDCFIRVMGFDNIKQCQVLSFIVHKPNSNIRRY	MDIKQVAKDTTRVLASYLTYQAVRIVVSQLRETNPGLAIWLNGFSTTGKIQDGEAYLEELLTSNHQELAFRIMTVRQHLAEEVTEYLPEMVRSGIQQANMGHRRQYLERITQLNISDLSSYPEQEADPDKESG		1	0		#N/A	#N/A	#N/A
HIK38644.1	RBC9_13	Geminocystis sp. M7585_C2015_104	IB	1				1	1	MAQVGFKAGVQDYRLTYYTPDYTPKDTDLLACFRVTPQPGVPPEEAAAAVAAESSTGTWTTVWTDNLTDLERYKGRCYNIEPVPGEENQYFAFVAYPLDLFEEGSVTNMLTSLVGNVFGFKALRALRLEDIRVPVALVKTFQGPPHGIVVERDKLNKYGRPLLGCTIKPKLGLSAKNYGRAVYECLRGGLDFTKDDENINSQPFMRWRDRFLFVQEAVQKAQAETGEIKGHYLNVTAPTCEEMLKRAEFAKEIGAVIIMHDFLTAGFTANTTLAKWCRDNGVLLHIHRAMHAVIDRQKNHGIHFRVLAKCLRLSGGDHLHSGTVVGKLEGDRAATLGFIDLMREDYVEEDRSRGIFFTQDYASMPGVLPVASGGIHVWHMPILLDIFGDDACFQFGGGT…	MQTLPKERHYETLSYLPPMTDQQILKQIQYLLDQGYIPAIEFEKDPTPTDHHWTLWKLPLFNAKTPQEVLNEVRECKAQYPDHYIRVIGFDNIKQCQTLSFIVYKPNASRF	MYYKNIAKDTARVLQSYLTYQAVKIIISQLSETNPQQAMWLSQYSDRTKVQDGESYLSQLLGENKELVLRILTVREDIANHILEFLPEMVKTNILQSNIEHRRRLLESLTQVSPNDSQQFHPEIDSKPLDNKEE		1	1	1	1.9	3	0.2
WP_215616936.1	RBC9_14	Leptothoe kymatousa	IB	1				1	1	MSYSQTSTQSKAGYSAGVKDYKLTYYTPDYTPKDTDILAAFRMTPQPGVPPEECAAAVAAESSTGTWTTVWTDLLTDMDRYKGRCYDIEPVPGEDNQYICYVAYPLDLFEEGSVTNLLTSLVGNVFGFKALRALRLEDLRIPVAYLKTFQGPPHGIQVERDKLNKYGRPMLGCTIKPKLGLSAKNYGRAVYECLRGGLDFTKDDENINSQPFQRWRDRFLFCADAITKAQAETGEIKGHYLNVTAATCEEMIKRAEYAKELDQPIIMHDFLTGGFTANTTLSHWCRDNGVLLHIHRAMHAVIDRQKNHGIHFRVLAKCLRMSGGDHIHTGTVVGKLEGDRAGTMGFVDLLRENYVEQDKSRGVYFTQDWAAMGGVMAVASGGIHVWHMPALVEIFGDDS…	MKTLPKERRYETLSYLPPLTDAQIERQIQYVLEQGYFPAVEFNEDSDPTTYYWTMWKLPLFNAKSTREVLDEVQACRSEYPDCYIRVVGFDNVKQCQILSFIVHKPGSGSSYRY	MDLKRIAKDTAKTLTSYLTYQAVRVVMGQLKETDLPRSYWFNDFATRVNLQDGEAFIASLMQEQADLALRVMTVRQHLAEEVTEFLPEMVTTGIQQANIEHRKQHLERMTQMSSEELQGKADAGDRDSQSD		1	1	1	10.1	3	1.7
NJK99267.1	RBC9_15	Spirulinaceae cyanobacterium SM2_1_0	IB	1				1	1	MVQAKSSSGFQAGVKDYRLTYYMPDYTPKDTDLLACFRVTPQPGVPPEEAGAAVAAESSTGTWTTVWTDGLTDLDRYKGRCYDIEAVTGEDNQYFMFVAYPLDLFEEGSVTNMLTSIVGNVFGFKALRALRLEDLRIPVAYMKTFQGPPHGITVERDKLNKYGRPLLGCTIKPKLGLSAKNYGRAVYECLRGGLDFTKDDENINSQPFMRWRDRFLFVQEAIEKSQAETNEIKGHYLNVTAPTCEQMMQRAEFAKEIGTPIIMHDFLTGGFTANTTLAKYCRDNGLLLHIHRAMHAVIDRQKNHGMHFRVLAKCLRMSGGDHLHSGTVVGKLEGDRAVTLGFVDLMREDYIEEDRSRGIFFTQDWASIPGVFPVASGGIHVWHMPALVEIFGDDSCLQF…	MKTLPKERRYETLSYLPPLTDQQIAKQIQYMIDQGYIPAVEFEENPQPSDHHWTMWKLPLFDAQSPQDVLNEVRECRQEYSNSYIRVVGFDNIKQCQTVSFIVYKPGMNRY	MYPKKVARDTARMLQSYLTYQAILVIVNQLGETNPGQAIWLRQYSASHKLEDSEAYLDGLMAEHKELVLRILTVRESLAESVLDLLPEITRAGIQNANVERRRQVLERLTQTATPASVELPVEAEADEGDREETPPDA		1	1	1	5.8	1
WP_046277111.1	RBC9_16	Limnoraphis robusta	IB	1				1	1	MAYSQTRTQSKAGYKAGVQDYKLTYYTPDYTPKDTDILAAFRVTPQPGVPPEEAGAAVAAESSTGTWTTVWTDLLTDLDRYKGRCYDIEPVPGEDNQYICFIAYPLDLFEEGSVTNLLTSLVGNVFGFKALRALRLEDLRIPIAYLKTFQGPPHGITVERDKLNKYGRPLLGCTIKPKLGLSAKNYGRAVYECLRGGLDFTKDDENINSQPFMRWRDRFLFVQEAIEKAQAETGEVKGHYLNVTAPTCEEMLERAEFAKELKTPIIMHDYLTGGFTANTTLAKWCRRNGILLHIHRAMHAVIDRQKNHGIHFRVLAKCLRMSGGDHLHSGTVVGKLEGEKGITMGFVDLMREDHIEQDRDRGIYFTQDWASMPGVMPVASGGIHIWHMPALVEIFGDDS…	MQTLPKERRYETLSYLPPLTDAQIDKQIQYMLSQGFIPAVEFNETAEPEVRYWTLWKLPLFNATTVRDVMMEIQACRQEYPKCFIRVAGFDNVKQCQVLSFIIHRGDQSGGYRY	MDIKKVAKDTTKVLSSYLTYQAVRLVSSQLRETNPGLAIWLSGFSSTGKIQDGEAYLKEMLQENQEMAFRIMTVREHLAQEVVEYLPEMVRESIQQSNMEHRRQYLERMTQVSLSDTSPHPEFKMDSEPNQDE		1	1	1	7.5	2	0.2
PSO56447.1	RBC9_17	Cyanobacteria bacterium QH_1_48_107	IB	1				1	1	MSYSQTQTQSKAGYQAGVKEYRLMYYAPDYTPRDTDVLAAFRVTPQPGVPPEEAGAAVAAESSTGTWTMVWTDFLTDLDRYKGRCYNIEPVSGSDNQYICYVAYPMDLFEEGSVTNLLTSIVGNVFGFKALSALRLEDLRIPVAYTKSFQGPPHGIQVERDKLNKYGRPLLGCTIKPKLGLSAKNYGRAVYECLRGGLDFTKDDENVNSQPFMRWRDRFTFVAEAIHKAQAETGEVKGHYLNCTAATCEEMMKRAEYAKELEMPIIMHDYLTGGFTANTTLAKWCRDNGMLLHIHRAMHAVIDRQKNHGMHFRTLAKCLRLSGGDHLHAGTVVGKLEGDRDLTMGFVDLMRENYIEQDSSRGIYFTQDWASTPGVMPVASGGIHIWHMPALVEIFGDDS…	METLPKERHFETLSYLPPLSDAQIADQLQYILDNEYIPAIEFNDSSDPTEHYWTMWKLPLFQASTTDDILREVQECRSAYPDHYIRVIGFDNIRQCQVVGFIVHKPNENSRRSRR	MDLQQITKDTAKVLTSYLTYQAVRTVVTQLSETNPPLAIWLNGFSSTDKIQDGEAYLRELLQADQELALRIMTVRAHLAEEVAGFLPEMVRTGTRQANMEHRRQYLEQLTQLHTTSDDSPSDPGSKSESNLDNLSD		1	0		#N/A	#N/A	#N/A
WP_026786017.1	RBC9_18	Planktothrix	IB	1				1	1	MSYSQTQTKSKSGYKAGVQDYKLTYYTPDYTPKDTDILAAFRMSPQPGVPPEEAGAAVAAESSTGTWTTVWTDLLTDLDRYKGRCYEVEPVPGEDNQYICYVAYPLDLFEEGSVTNLLTSLVGNVFGFKALRSLRLEDLRIPIAYLKTFQGPPHGITVERDKLNKYGRPLLGCTIKPKLGLSAKNYGRAVYEVLRGGLDFTKDDENINSQPFMRWRDRFLFVQEAIEKAQAETGEIKGHYLNVTAPTCEEMMERAEFAKEIKTPIIMHDYLTGGFTANTSLAKWCRRNGVLLHIHRAMHAVIDRQKNHGIHFRVLAKCLRMSGGDHLHSGTVVGKLEGEKGITMGFVDLMREDHVEVDRSRGIYFTQDWASMPGVMPVASGGIHVWHMPALVEIFGDDS…	MRTLPKERRFETLSYLPPLTDAQIVKQVQYILDQGYIPGVEFSESSEPTQHYWTLWKLPLFNATTSQEVLNEVQACRQENSKSYIRVMGFDNVKQCQVLSFIVHKPSSSLY	MDIKQVAKETSKVLASYLTYQAVRIITDQLWETNPGQAIWLSEFSSTGKIQDGEAYLQEMLQENQEMAFRMMTVREHLVQEVADYLPEMVRENIQKANIDYRRQYLERITQLSSVESNPEIELQTDSEPNPDLR		1	0		#N/A	#N/A	#N/A
NJK40784.1	RBC9_19	Acaryochloridaceae cyanobacterium SU_2_1	IB	1				1	1	MSYSPTRTQSKAGYDAGVKDYKLTYYTPDYTPKDTDILAAFRVTAQPGVPYEEAGAAVAAESSTGTWTTVWTDLLTDLDRYKGRCYDIEPVPGEENQFFAYIAYPLDLFEEGSVTNLLTSLVGNVFGFKALKALRLEDIRIPVAYLKTFQGPPHGIQVERDKINKYGRPLLGCTIKPKLGLSAKNYGRAVYECLRGGLDFTKDDENINSQPFQRWRDRFLFVADAIHKSQAETGEIKGHYLNVTAATCEEMLERAAFAKELDMPIVMHDFLTGGFTANTTLAKYCRANGLLLHIHRAMHAVIDRQKNHGIHFRVLSKCLRMSGGDHIHTGTVVGKLEGDKAITLGFIDLLRENYVEQDRSRGVFFTQDWASMPGVMAVASGGIHVWHMPALVEIFGDDS…	MKTLPKERRFETLSYLPPLTDEQIRRQIQYILAQGYIAAVEFNEKSDPTEYYWTMWKLPLFKNPDVQDVLQEVNECRSEYPDNYVRVVGFDNIKQCQVLSFVVHKPSSNTGFQQRY	MDYKQVAKNTAKMLISYLTYQAARTVVSQLYETNPALGIWLSEFSSVDRIQDGEIYLTALMKENPELALRLMTVRADLAEGVVEYLPEMAKIGIQQANTELRRQLLERMTQMRPQEASPSHPEGSDQNPLLESETDLSSDEG		1	1	1	5.8	2	0.3
NJL97415.1	RBC9_20	Synechococcaceae cyanobacterium SM2_3_2	IB	1				1	1	MSYSQATAQSKSGYKAGVQDYRLTYYTPDYTPKDTDILACFRVSPQPGVPPEEAGAAVAAESSTGTWTTVWTDLLTDLDRYKGRCYDIEAVPGEDNQYFCFIAYPLDLFEEGSVTNLLTSIVGNVFGFKALKALRLEDLRIPVAYLKTFQGPPHGIQVERDKLGKYGRPLLGCTIKPKLGLSAKNYGRAVYECLRGGLDFTKDDENINSQPFQRWRDRFLFVMDAIHKAQAETGEIKGHYLNVTAPTVEQMFQRAEYAKELGAPIIMHDYLTAGFTANTSLAKWCRDNGILLHIHRAMHAVIDRQKNHGIHFRVLAKCLRMSGGDHLHSGTVVGKLEGERDITLGFVDQMRENYVEADRSRGNFFTQDWASMPGVMPVASGGIHIWHMPALVEIFGDDS…	MQTLPKERRYETLSYLPPLTDLQISKQIQYILDQGYIPAVEFNETSDPTVIYWTMWKLPLFNVASTQEVLSEVQACRGSYSNCFIRVVGFDNVLQCQVLSFIVHKPSGVR	MNLKQITKETTATLISYLTYQAMRTVLGQLSEMDPPQALWLRQFSTSAKLQDSEAYLRELMQERPDLAYRLMTVREYIATEIADVLPEMLKTGIQAANLSQRRSHLERVTGLSDTDPTPDDVFGFEDPLGPES		1	1	1	6.3	1
KKZ14994.1	RBC9_21	Candidatus Synechococcus spongiarum 142	IAc_cyano	1				1	1	MSKKYDAGVKEYRDTYWTPDYVPLDTDILACFKCTGQEGVPREEVAAAVAAESSTGTWSTVWSELLTDLEFYKGRAYRIEDVPADPESFYAFVAYPLDLFEEGSVTNVLTSLVGNVFGFKALRHLRLEDIRFPLAFIKTCMGPPNGIAVERDRMNKYGRPLLGCTIKPKLGLSGKNYGRVVYECLRGGLDFTKDDENINSQPFQRWQDRFDFVAEAVRTAEQETGERKGHYLNCTAATPEDMYARAEHAKQLGMPIIMHDYLTGGFTANTGLAKWCRRNGMLLHIHRAMHAVIDRHPKHGIHFRVLAKCLRLSGGDHLHTGTVVGKLEGDRQTTLGFIDQLRESYVPEDRTRGNFFDQDWASMPGVFAVASGGIHVWHMPALVTIFGDDSVLQFGGGTH…	MPFSSVVDYQTVATLETFGFLPAMTQEEIYEQIAYVIAQGWTPCIEHVQPSASMRNYWSLWKLPFFGEAELGAIVAELEACHRAYPDHHVRLTGYDAYTQTQGTAFVVFEGRA			1	0		#N/A	#N/A	#N/A
GDX72213.1	RBC9_22	Cyanobium sp.	IAc_cyano	1				1	1	MAKKYDAGVKEYRDTYWTPDYVPLDTDLLACFKCTGQEGVPKEEVAAAVAAESSTGTWSTVWSELLTDLDFYKGRCYRIEDVPGDKESFYAFIAYPLDLFEEGSVTNVLTSLVGNVFGFKALRHLRLEDIRFPMAFIKTCMGPPNGIQVERDRMNKYGRPLLGCTIKPKLGLSGKNYGRVVYECLRGGLDFTKDDENINSQPFQRWQNRFEFVAEAVKSAEMETGERKGHYLNVTAATPEDMYERAEFAKELGQPIIMHDYITGGFTANTGLAKWCRKNGMLLHIHRAMHAVIDRHPKHGIHFRVLAKCLRLSGGDQLHTGTVVGKLEGDRQSTLGYIDQLRESFVPEDRSRGNFFDQDWGSMGGVFAVASGGIHVWHMPALVSIFGDDSVLQFGGGTH…	MPFKSTVGDYQTVATLETFGFLPPMTQDEIYDQIAYIIAQGWSPLVEHVHPSRSMATYWSYWKLPFFGEKDLSVIVNELEACHRAYPDHHVRLVGYDAYTQSQGSCFVVFEGR			1	1	1	9.8	2	0.4
PHX68273.1	RBC9_23	Cyanobium sp. Baikal-G2	IAc_cyano	1				1	1	MSKKYESGVKEYRDTYWTPDYIPLDTDLLACFKCTGQEGVPREEVAAAVAAESSTGTWSAVWSELLTDLDFYKGRCYRIEDVPGDKEAFYAFIAYPLDLFEEGSITNVLTSLVGNVFGFKALRHLRLEDIRFPMAFIKTCMGPPNGIVVERDRMNKYGRPLLGCTIKPKLGLSGKNYGRVVYECLRGGLDFTKDDENINSQPFQRWQNRFEFVAEATNLAQQETGEKKGHYLNCTAATPEEMYERAEFAKELGQPIIMHDYITGGFTANTGLAKWCRKNGMLLHIHRAMHAVIDRHPKHGIHFRVLAKCLRLSGGDQLHTGTVVGKLEGDRQSTLGYIDQLRESFVPEDRSRGNFFDQDWGSMGGVFAVASGGIHCWHMPALVAIFGDDSVLQFGGGTH…	MPFKSTVGDYQTVATLETFGFLPPMTQDEIYDQIAYIIAQGWSPLVEHVHPSNSMATYWSYWKLPFFGEKDLGVIVNELESCHRAYPDHHVRLVGYDAYTQSQGSCFVVFEGR			1	1	1	12.6	2	1.7
TARA_128.SAMEA2622923.40.0.22-3_753667_20	RBC9_25	Prochlorococcus marinus	IAc_cyano	1				1	1	MSKKYDAGVKEYRDTYWTPEYVPLDTDLLACFKCTGQEGVPREEVAAAVAAESSTGTWSTVWSELLTDLEFYKGRCYRIEDVPGDQESFYAFIAYPLDLFEEGSITNVLTSLVGNVFGFKALRHLRLEDIRFPMAFIKTCGGPPNGIQVERDRLNKYGRPLLGCTIKPKLGLSGKNYGRVVYECLRGGLDLTKDDENINSQPFQRWRERFEFVAEAVKLAQQETGEVKGHYLNCTATTPEEMYQRAEFAKELDMPIIMHDYITGGFTANTGLANWCRNNGMLLHIHRAMHAVIDRHPKHGIHFRVLAKCLRLSGGDQLHTGTVVGKLEGDRQTTLGFIDNLRESFVPEDRSRGNFFDQDWGSMPGVFAVASGGIHVWHMPALLAIFGDDSCLQFGGGTH…	MPFQSTVGDYATVATLETFGFLPPMTQDEIYDQIAYIIAQGWSPVIEHVHPSGSMQTYWSYWKLPFFGEKDLNLIVSELEACHRAYPDHHVRIIGYDAYTQSQGTAFVVFQGR			1	1	1	6	2	0
GCE64282.1	RBC9_26	cyanobiont of Ornithocercus magnificus	IAc_cyano	1				1	1	MSKKYDAGVKEYRDTYWTPDYVPLDTDLLACFKCTGQEGVPREEVAAAVAAESSTGTWSTVWSELLTDLDFYKGRCYRIEDVPGDKESFYAFVAYPLDLFEEGSVTNVLTSLVGNVFGFKALRHLRLEDIRFPLAFIKTCGGPPNGIQVERDRMNKYGRPLLGCTIKPKLGLSGKNYGRVVYECLRGGLDFTKDDENINSQPFQRWQNRFEFVAEAIKLAEQETGERKGHYLNVTASTPEEMYERAEFAKELDMPIVMHDFITGGFTANTGLARWCRRNGMLLHIHRAMHAVIDRHPKHGIHFRVLAKCLRLSGGDQLHTGTVVGKLEGDRQTTLGFIDQLRESFIPEDRRRGNFFDQDWASMPGVFAVASGGIHVWHMPALVTIFGDDSVLQFGGGTH…	MPFQSTVGDYQTVATLETFGFLPPMTQEEIYEQISYIINQGWSPLIEHVHPSNSMCYYWSYWKLPFFGEKDLGVIVSELEACHRAYPNHHVRIVGYDAYTQSQGACFVVFEGR			1	0		#N/A	#N/A	#N/A
WP_087067354.1	RBC9_27	Cyanobium sp. NIES-981	IAc_cyano	1				1	1	MSKKYDAGVKEYRDTYWTPDYVPLDTDLLACFKCTGQEGVPKEEVAAAVAAESSTGTWSTVWSELLTDLDFYKGRCYRIEDVPGDKEAFYAFIAYPLDLFEEGSVTNVLTSLVGNVFGFKALRHLRLEDIRFPLAFIKTCMGPPNGIQVERDRMNKYGRPLLGCTIKPKLGLSGKNYGRVVYECLRGGLDFTKDDENINSQPFQRWQNRFEFVAEAVRLAQEETGEKKGHYLNCTAATPEQMYERAEFAKELGQPIIMHDYITGGFTANTGLAHWCRKNGMLLHIHRAMHAVIDRHPKHGIHFRVLAKCLRLSGGDQLHTGTVVGKLEGDRQTTLGFIDQLRESFVPEDRSRGNFFDQDWGSMPGVFAVASGGIHVWHMPALVAIFGDDSVLQFGGGTH…	MPFKSTVGDYQTVATLETFGFLPPMTQDEIYDQIAYIIAQGWSPLIEHVHPSRSMATYWSYWKLPFFGEKDLGVIVSELEACHRAYPDHHVRLVGYDAYTQSQGACFVVFEGR			1	1	1	10.4	2	0.2
OON11896.1	RBC9_29	Synechococcus lacustris str. Tous	IAc_cyano	1				1	1	MSKKYDAGVKEYRDTYWTPDYVPLDSDLLACFKCTGQEGVPREEVAAAVAAESSTGTWSTVWSELLTDLDFYKGRCYRIEEVPGDKEAFYAFIAYPLDLFEEGSITNVLTSLVGNVFGFKALRHLRLEDIRFPLAFIKTCGGPPNGIQVERDRMNKYGRPLLGCTIKPKLGLSGKNYGRVVYECLRGGLDFTKDDENINSQPFQRWQNRFEFVAEAVKLAEQETGERKGHYLNCTANTPEEMYERAEFAKELDQPIIMHDYITGGFTANTGLSRWCRKNGMLLHIHRAMHAVIDRHPKHGIHFRVLAKCLRLSGGDQLHTGTVVGKLEGDRQTTLGYIDQLRESFVPEDRTRGNFFDQDWGSMPGVFAVASGGIHVWHMPALVAIFGDDSVLQFGGGTH…	MPFKSTVGDYQTVATLETFGFLPPMTQDEIYDQIAYIIAQGWSPVVEHVHPSRSMSIYWSYWKLPFFGEKDLSVIVSELEGCHRAYPDHHVRLVGYDAYTQSQGSCFVVFEAR			1	1	1	10.2	2	0.3
WP_158466229.1	RBC9_30	Prochlorococcus marinus	IAc_cyano	1				1	1	MAKKYDAGVKEYRDTYFTPDYVPLDTDLLACFKCTGQEGVPKEEVAAAVAAESSTGTWSTVWSELLVDLEFYKGRCYRIEDVPGDKDAFYAFIAYPLDLFEEGSITNVLTSLVGNVFGFKALRHLRLEDIRFPMAFIKTCGGPPSGIVVERDRLNKYGRPLLGCTIKPKLGLSGKNYGRVVYECLRGGLDLTKDDENINSQPFQRWRERFEFVAEAVKLAQQETGEVKGHYLNCTATTPEEMYERAEFAKELDMPIIMHDYITGGFTANTGLANWCRKNGMLLHIHRAMHAVIDRHPQHGIHFRVLAKCLRLSGGDQLHTGTVVGKLEGDRQTTLGYIDNLRESFVPEDRTRGNFFDQDWGSMPGVFAVASGGIHVWHMPALLAIFGDDSCLQFGGGTH…	MPFQSTVGDYQTVATLETFGFLPPMTQDEIYDQIAYIIAQGWSPVIEHVHPSGSMQTYWSYWKLPFFGEKDLNLVVSELEACHRAYPDHHVRIVGYDAYTQSQGTCFVVFQGR			1	1	1	5.1	1
TGG89950.1	RBC9_31	Aphanocapsa feldmannii 277cV	IAc_cyano	1				1	1	MSKKYDAGVKEYRDTYWTPDYVPLDTDLLACFKVTGQEGVPREEVAAAVAAESSTGTWSTVWSELLTDLDFYKGRCYRIEDVPGDKESFYAFVAYPLDLFEEGSVTNVLTSLVGNVFGFKALRHLRLEDIRFPLAFIKTCGGPPNGIAVERDRMNKYGRPLLGCTIKPKLGLSGKNYGRVVYECLRGGLDFTKDDENINSQPFQRWQNRFEFVAEAVQTAEQETGERKGHYLNVTAATPEEMYERAEFAKELKQPIIMHDYITGGFTANTGLAKWCRRNGMLLHIHRAMHAVIDRHPKHGIHFRVLAKCLRLSGGDHLHTGTVVGKLEGDRQTTLGFIDQMRESFVPEDRSRGNFFDQDWSSMPGVFAVASGGIHVWHMPALVTIFGDDSVLQFGGGTH…	MPFQSTVGDYQTIQTLETFGFLPAMSQDEIYEQIAYIIAQGWSPTIEHVHPSGSMRNYWVLWKLPFFGEKDLNVVVSELEACHRAYPDHHVRITGYDAYTQSAGACFVVFEGRS			1	1	1	10	1
WP_115071555.1	RBC9_32	Synechococcus sp. UW179B	IAc_cyano	1				1	1	MSKKYDAGVKEYRDTYWTPDYVPLDTDLLACFKCTGQDGVPKEEVAAAVAAESSTGTWSTVWSELLTDLDFYKGRCYRIEDVPGDKEAFYAFIAYPLDLFEEGSITNVLTSLVGNVFGFKALRHLRLEDIRFPIAFIKCCAGPPNGIAVERDRMNKYGRPLLGCTIKPKLGLSGKNYGRVVYECLRGGLDFTKDDENINSQPFQRWQNRFEFVAEAIKIAEQETGERKGHYLNVTANTPEEMYERAEFAKELNQPIIMHDFITGGFTANTGLSKWCRANGMLLHIHRAMHAVIDRHPKHGIHFRVLAKCLRLSGGDQLHTGTVVGKLEGDRQTTLGYIDQLRESFVPEDRSRGNFFDQDWGSMPGVFAVASGGIHVWHMPALVAIFGDDSVLQFGGGTH…	MPFQSTVGDYQTVATLETFGFLPPMTQDEIYDQIAYIIAQGWSPLVEHVHPSNSMATYWSYWKLPFFGEKDLNVVVSELEACHRAYPDHHVRIVGYDAYTQGQGSCFVVFEGR			1	0		#N/A	#N/A	#N/A
WP_186485071.1	RBC9_33	Synechococcus sp. A15-127	IAc_cyano	1				1	1	MSKKYDAGVKEYRDTYWTPDYVPLDTDLLACFKCTGQEGVPKEEVAAAVAAESSTGTWSTVWSELLTDLDFYKGRCYRIEDVPGDKESFYAFIAYPLDLFEEGSITNVLTSLVGNVFGFKALRHLRLEDLRFPLAFIKTCYGPPNGIQVERDRMNKYGRPLLGCTIKPKLGLSGKNYGRVVYECLRGGLDFTKDDENINSQPFQRWQNRFEFVAEAIKLSEQETGEKKGHYLNVTANTPEEMYERAEFAKELGMPIIMHDFITGGFTANTGLSKWCRKNGMLLHIHRAMHAVIDRHPKHGIHFRVLAKCLRLSGGDQLHTGTVVGKLEGDRQTTLGYIDQLRESFVPEDRSRGNFFDQDWGSMPGVFAVASGGIHVWHMPALVAIFGDDSVLQFGGGTH…	MPFQSTVGDYQTVATLETFGFLPPMTQDEIFDQIAYIIAQGWSPLIEHVHPSNSMASYWSYWKLPFFGEKDLNVVVSELEACHRAYPDHHVRIVGYDAYTQSQGSCFVVFEGR			1	1	1	9	1
WP_048018084.1	RBC9_34	Synechococcus sp. GFB01	IAc_cyano	1				1	1	MAKKYDAGVKEYRDTYWTPDYVPLDTDLLACFKVTGQEGVPREEVAAAVAAESSTGTWSTVWSELLTDLDFYKGRAYRIEDVPGDKESFYAFIAYPLDLFEEGSITNVLTSLVGNVFGFKALRHLRLEDIRFPMAFIKTCMGPPNGIVVERDRMNKYGRPLLGCTIKPKLGLSGKNYGRVVYECLRGGLDFTKDDENINSQPFQRWQNRFEFVAEAVKAAEQETGEKKGHYLNCTAATPEEMYERAEFAKELEMPIIMHDYITGGFTANTGLAKWCRKNGMLLHIHRAMHAVIDRHPKHGIHFRVLAKCLRLSGGDQLHTGTVVGKLEGDRQSTLGFIDQLRESFVPEDRSRGNFFDQDWGSMGGVFAVASGGIHVWHMPALVSIFGDDSVLQFGGGTH…	MPFKSTVGDYQTVATLETFGFLPPMTQDEIYDQIAYIIAQGWSPLIEHVHPSRSMATYWSFWKLPFFGEKDLSVIVSELEACHRAYPDHHVRLVGYDAYTQSQGAAFVVFEGR			1	1	1	6.4	1
WP_094587518.1	RBC9_35	Vulcanococcus limneticus	IAc_cyano	1				1	1	MAKKYDAGVKEYRDTYWTPDYVPLDSDLLACFKCTGQEGVPREEVAAAVAAESSTGTWSTVWSELLTDLDFYKGRCYRIEDVPGDKEAFYAFIAYPLDLFEEGSITNVLTSLVGNVFGFKALRHLRLEDIRFPLAFIKTCMGPPNGIQVERDRMNKYGRPLLGCTIKPKLGLSGKNYGRVVYECLRGGLDFTKDDENINSQPFQRWQNRFEFVAEAVKLSEQETGEKKGHYLNCTAATPEEMYERAEFAKELGQPIIMHDYITGGFTANTGLAKWCRKNGMLLHIHRAMHAVIDRHPKHGIHFRVLAKCLRLSGGDQLHTGTVVGKLEGDRQSTLGYIDQLRESFVPEDRSRGNFFDQDWGSLGGVFAVASGGIHVWHMPALVAIFGDDSVLQFGGGTH…	MPFKSTVGDYQTVATLETFGFLPPFTQDEIYDQIAYIIAQGWSPLIEHVHPSNSMATYWSYWKLPFFGEKDLNVIVSELEAAHRAYPDHHVRLVGYDAYTQSQGSCFVVFEGR			1	1	1	9.4	1
PHX87466.1	RBC9_36	Synechococcus sp. Baikal-G1	IAc_cyano	1				1	1	MSKKYDAGVKEYRDTYWTPDYVPLDSDLLACFKCTGQDGVPKEEVAAAVAAESSTGTWSTVWSELLTDLDFYKGRCYRIEDVPGDKEAFYAFIAYPLDLFEEGSITNVLTSLVGNVFGFKALRHLRLEDIRFPLAFIKTCGGPPNGIQVERDRMSKYGRPLLGCTIKPKLGLSGKNYGRVVYECLRGGLDFTKDDENINSQPFQRWQNRFEFVAEAVKISEQETGERKGHYLNCTANTPEEMYERAEFAKELNQPIIMHDYITGGFTANTGLAKWCRKNGMLLHIHRAMHAVIDRHPKHGIHFRVLAKCLRLSGGDQLHTGTVVGKLEGDRQTTLGYIDQLRESFVPEDRTRGNFFDQDWGSMPGVFAVASGGIHVWHMPALVSIFGDDSVLQFGGGTH…	MPFKSTVGDYQTVATLETFGFLPPFTQDEIYDQIAYIIAQGWSPVVEHVHPSRSMSIYWSYWKLPFFGEKDLGVIVNELEACHRAYPDHHVRLVGYDAYTQSQGSCFVVFEAR			1	0		#N/A	#N/A	#N/A
WP_150882264.1	RBC9_37	Synechococcus sp. RSCCF101	IAc_cyano	1				1	1	MSKKYDAGVKEYRDTYWTPDYVPLDTDLLACFKCTGQEGVPREEVGAAVAAESSTGTWSTVWSELLTDLDFYKGRCYRIEDVPGDKESFYAFIAYPLDLFEEGSVTNVLTSLVGNVFGFKALRHLRLEDIRFPLAFIKTCMGPPNGIVVERDRMNKYGRPLLGCTIKPKLGLSGKNYGRVVYECLRGGLDFTKDDENINSQPFQRWQNRFEFVAEAVKSAEMETGEKKGHYLNCTAATPEEMYERAEFAKELGQPIIMHDYITGGFTANTGLAKWCRKNGMLLHIHRAMHAVIDRHPKHGIHFRVLAKCLRLSGGDQLHTGTVVGKLEGDRQTTLGFIDQLRESFIPEDRTRGNFFDQDWGSMGGVFAVASGGIHVWHMPALVTIFGDDSVLQFGGGTH…	MPFQSTVGDYQTVATLETFGFLPPMTQDEIYDQIAYIIAQGWTPLVEHIHPSRSMATYWSYWKLPFFGEKDLGVIVSELEACHRAYPDHHVRMVGYDAYTQSQGAAFVVFEAR			1	1	1	11	3	1.6
WP_173269803.1	RBC9_40	Thiosulfatimonas sediminis	IAc_noncyano	1				1	1	MAQTFDAGVQDYQLTYWTPDYVPLDTDLLACFKIVGQQGVPREEVAAAVAAESSTGTWTTVWTDLLTDMDFYKGRAYRIEEVPGDKEAFYAFIAYPLDLFEEGSVVNVLTSLVGNVFGFKALRSLRLEDIRFPIAYIKTCMGPPNGIQVERDRMNKYGRPLLGCTIKPKLGLSGKNYGRAVYECLRGGLDFTKDDENINSQPFMRWQNRFEFVAEAVNKAQEVTGEKKGHYLNVTAATPEDMYERAEFAKDLGQPIIMHDFITGGFTANTGLAKWCRKNGILLHIHRAMHAVIDRNPRHGIHFRVLAKCLRLSGGDQLHTGTVVGKLEGDRASTLGFVDQLREAFVPEDRSRGVFFDQDWGSMPGVFAVASGGIHVWHMPALVTIFGDDSVLQFGGGTQ…	MSFNTTDYRTKFTMETFGFLPELTADEIYDQIVYLINQGWAPSIEHDTVANIQSTYWDMWKLPFFGMRDPNAVLAEIEECRRQYPDHLIRVVGYDNYTQCKGHEFVVYKPRGM			1	1	1	10.7	1
NOX28090.1	RBC9_41	Gammaproteobacteria bacterium	IAc_noncyano	1				1	1	MGKKYDAGVKEYRDVYWTPDYVPLDTDLLACFKVTPQEGVPHNEAAAAVAAESSTGTWSTVWSELLTDMEFYKGRAYRIEDVPGDSTCFYAFIAYPIDLFEEGSVVNVLTSLVGNVFGFKAIKALRLEDIRFPIAFVKTCLGPPSGIQVERDKLNKYGRPLLGCTIKPKLGLSAKNYGRAVYECLRGGLDLTKDDENINSQPFMRWRNRFEFVAAAVEKAQAETGEIKGHYLNVTANTPEEMYERAEFAKELGQPVIMHDFLTGGFTANSGLAKWCRDNGILLHIHRAMHAVIDRNPHHGIHFRVLAKCLRLSGGDHLHTGTVVGKLEGDRASTLGFVDQLRESFIPEDRKRGIFFDQDWGSMPGVFAVASGGIHVWHMPALVEIFGDDSILQFGGGTQ…	MKSNAEMGDYRTAQTLETFSFLPPFSQEEVYAQINYMLSQGLTPSIEHEDPALVSSVYWPMWKLPFFGETDLGNVVAELEACHRAYPDHHVRLIGYDNYTQSQGVCFVAYRGKAA			1	1	1	6.9	3	0.9
WP_093428253.1	RBC9_42	Thiohalospira halophila	IAc_noncyano	1				1	1	MATKTYDAGVKDYAQMYWTPDYVPLDTDLLACFKVTPQEGVPREEAAAAVAAESSTGTWTTVWSDLLTDIEFYKGRAYRIEDVPGDPEAFYTFIAYPLDLFEEGSITNVLTSLVGNVFGFKAIQALRLEDIRFPIAYIKTCMGPPFGIQVERDRLSKYGRPLLGATIKPKLGLSGKNYGRAVYESLRGGLDFTKDDENVNSQPFMRWQDRFEFVAEAVQKAETKTGETKGHYLNVTAPDPEQMYERAEFAKELGMPIIMHDFLTGGFTANTGLAKWCRKNGMLLHIHRAMHAVIDRSPKHGIHFRVLAKCLRLSGGDHLHTGTVVGKLEGDRASTLGFVDQLREAFVPEDRSRGVFFDQDWGSLPGVMAVASGGIHVWHMPALVSIFGDDSVLQFGGGT…	MPDFKEMGDYRSRITQETFGFLKALTWDEMHDMVAYIIDQGWVPGIEHETPAEAHGHYWTLWKLPMFGVKDTAPVLEELEACHRAYPEDHVRLVGFDDYTQSLGTAFVVYQGRG			1	1	1	7.8	1
MCF6324877.1	RBC9_43	Gammaproteobacteria bacterium (marine sediment metagenome)	IAc_noncyano	1				1	1	MAKFDSGVKEYRDLYWTPDYTPLDTDLLACFKVVGQAGVPREEVAAAVAAESSTGTWSTVWSELLTDLEFYKGRTYRIEDVPGDKDAFYAFIAYPLDLFEEGSVVNVLTSLVGNVFGFKALRSLRLEDIRFPIAYIKTCGGPPAGIQLERDRLNKYGRPLLGATIKPKLGLSAKNYGRAVYECLRGGLDLTKDDENINSQPFMRWRDRWDFVADAIHKAERETGERKGHYLNVTAATPEEMYKRAEYAKELDMPIIMHDFLTGGFTANTGLANWCRENGMLLHIHRAMHAVIDRNPHHGIHFRVLAKCLRLSGGDQLHTGTVVGKLEGDRNSTLGFVDQLRESFVPEDRSRGIFFDQDWGSMPGVFAVASGGIHVWHMPALLNIFGDDSILQFGGGTQG…	MSVTGDYHTKNTLETFSFLPAFTQEEVYAQINYMLAQGLTPGIEHELPENAMDHYWTMWKLPFFGETDLNNVVAELESCRREYPDHNIRVTGYDNYTQSQGVNFVVFKAQGSTRAW			1	1	1	9.1	2	0.6
WP_006748372.1	RBC9_44	Thioalkalivibrio paradoxus	IAc_noncyano	1				1	1	MAVKTYEAGVKEYREKYWTPDYVPLDTDLLACFKVTGQPGVPREEVAAAVAAESSTGTWSTVWSELLTDLEYYKGRAYRIEDVPGDKESFYAFVAYPLDLFEEGSIVNVLTSLVGNVFGFKALKHLRLEDIRFPIAYIKTCMGPPSGIQVERDKLNKYGRPMLGATIKPKLGLSAKNYGRAVYECLRGGLDLTKDDENVNSQPFMRWQNRFEFVAEAVMKSQAETGERKGHYLNVTAPDPEQMYERAEFAKELGMPIVMHDFLTGGFTANTGLAKWCRKNGVLLHIHRAMHAVIDRHPKHGIHFRVLAKCLRLSGGDHLHTGTVVGKLEGDRNSTLGFVDQLRESFVPEDRARGVFFDQDWGSMPGVFAVASGGIHVWHMPALVSIFGDDSVLQFGGGT…	MATSYEMGDYQTAQTLETFGFLPKLSQDEVHEQIAYIIAQGWSPAIEHEHPSKAFNHYWTMWKLPFFGDTDLGHVVAELEACRRAYPDHHIRLLGYDAYAQTQGASFVVYEGRG			1	1	1	7.5	2	0
OYW65964.1	RBC9_45	Hydrogenophilales bacterium 12-64-13	IAc_noncyano	1				1	1	MAVKTYQAGVKEYRQTYWMPEYTPLDTDILACFKITPQAGIDREEAAAAVAAESSTGTWTTVWTDLLTDMDYYKGRAYRIEDVPGDDTCFYAFIAYPIDLFEEGSVVNVFTSLVGNVFGFKAIRALRLEDIRFPIAYVKTCNGPPNGIQVERDVMNKYGRPLLGCTIKPKLGLSGKNYGRAVYECLRGGLDFTKDDENINSQPFMRWKQRFDFVQEATLKAEAETGERKGHYLNVTAPTPDEMMKRAEYAKSIGAPIIMHDYITGGFCANTGLAQWCRDNGLLLHIHRAMHAVLDRNPHHGIHFRVLTKILRLSGGDHLHTGTVVGKLEGDRASTLGWIDLLRESFVPEDRSRGIFFDQDWGSMPGAFAVASGGIHVWHMPALVNIFGDDSVLQFGGGT…	MAVQAYKAATKYETFSYLPAMTADQIRRQIAYAISQGWNPAVEHSEKGVSSRVNYWYMWKLPLFGEQSVDTVLAEIEACHREFPNHLVRFLAYDNYSQSQGMAFVVYR			1	1	1	6.7	1
WP_136865895.1	RBC9_46	Guyparkeria	IAc_noncyano	1				1	1	MATKSYSAGVKDYRETYWMPEYTPLDTDLLACFKITPQPGIDREEAAAAVAAESSTGTWTTVWTDLLTDMDFYKGRAYRIEDVPGDDSAFYAFIAYPIDLFEEGSVVNVFTSLVGNVFGFKAIRGLRLEDVRFPIAYIKTCGGPPHGIQVERDKLSKYGRPMLGCTIKPKLGLSAKNYGRAVYECLRGGLDFTKDDENINSQPFMRWRDRFLFVQEATQTAENQTGERKGHYLNVTAPTPEEMYKRAEFAKEIGAPIIMHDYITGGFTANTGLAKWCQENGVLLHIHRAMHAVIDRSPTHGIHFRVLTKILRLSGGDHLHTGTVVGKLEGDRASTLGWIDLLRESFIPEDRSRGIFFDQDWGSMPGVFAVASGGIHVWHMPALVNIFGDDSVLQFGGGT…	MNQMQDYKTTVKFETFSYLPPMTPDQIRAQIEYALSQGWAPSIEHVEPENMMNHYWYMWKLPFFGEDNVENVLSEIEECHRKYPGHHVRLVAYDNFTQSQGTAFVVYRAG			1	1	1	7.6	2	0.9
CAA6823104.1	RBC9_47	uncultured Thiotrichaceae bacterium	IAc_noncyano	1				1	1	MAKKYEAGVKEYRQTYWQPEYVPLDSDILACFKISPQPGVDREEAAAAVAAESSTGTWTTVWTDLLTDMDYYRGRAYSIEDVPGDDSCFYAFIAYPIDLFEEGSVVNVFTSLVGNVFGFKAVRALRLEDVRFSLHYIKTCNGPPHGIQVERDHMTKYGRPMLGCTIKPKLGLSAKNYGRAVYEVLRGGLDFSKDDENINSQPFMRWRDRFLFVQDAIETAEAQTGERKGHYLNVTAPSPEEMYERAEFAKEIGSPIIMHDFLTGGLTANTGLARWCRKNGVLLHIHRAMHAVLDRNPHHGIHFRVLTKALRLSGGDHLHTGTVVGKLEGDRASTLGWIDLLRESFVPEDRSRGIFFDQDWGSMPGVFAVASGGIHVWHMPALVSIFGDDSVLQFGGGTL…	MSNVADFKQSIKFETFSYLPALTSEETRAQIQYIVSQGWNPAIEHVEPARAADIYWFMWKLPMFGEQSVDEILTELEACKREYPNHHIRLIGYDNYTQSQGTAFVVYRG			1	1	1	6.7	3	0.7
WP_079446767.1	RBC9_48	Nitrobacter vulgaris	IAc_noncyano	1				1	1	MAVKSYQAGVTQYRQSYWQPDYMPLDTDILACFKITPQPGVDREEAAAAVAAESSCGTWTTVWTDLLTDLDYYKGRAYRLEDVPGDDTCYYAFIAYPIDLFEEGSVVNVFTSLVGNVFGFKAVRALRLEDLRFPIAYVKTCGGPPHGIQVERDKLNKYGRPLLGCTIKPKLGLSAKNYGRACYEALRGGLDFTKDDENINSQPFMRWRDRFDFVMEAVQKAEHETGERKGHYLNVTAPTPEEMYKRAEYAKEIRAPIIMHDYLAGGLCANAGLANWCRNNGMLLHIHRAMHAVIDRNPHHGIHFRVLTKILRLSGGDHLHTGTVVGKLEGDRASTLGWIDLLRESFVPEDRSRGIFFDQDWGSMPGGFAVASGGIHVWHMPALVTIFGDDSVLQFGGGT…	MAVQAYRSLKKYETFSYLPQMTPEQVRRQIAHAIAQGWNPAVEHTEKGTPAKASYWYMWKLPLFGEQSVDAVVAEIEACHREFPDQMVRFVAYDNYAQSQGMAFVVYR			1	1	1	2.1	1
WP_162085967.1	RBC9_49	Sulfuriferula nivalis	IAc_noncyano	1				1	1	MAAKKYEAGVKEYRQTYWMPEYVPLDTDILACFKITPQAGVDREEAAAAVAAESSTGTWTTVWTDLLTDLDYYKGRAYRIEDVPGDDTCFYAFIAYPIDLFEEGSVVNVLTSLVGNVFGFKAIRALRLEDVRFSVAYVKSCGGPPQGIQVERDVMNKYGRPMLGCTIKPKLGLSAKNYGRAVYECLRGGLDFTKDDENVNSQPFMRWRDRFLFVQDATMAAQAETGERKGHYLNVTAPTCEDMLERAEFAKEIGAPIIMHDYLTGGLSANTSLANWCRKNGVLLHIHRAMHAVLDRNPHHGIHFRVLTKILRLSGGDHLHSGTVVGKLEGDRAATLGWIDLMRESFIPEDRSRGIMFDQDWGSMPGVMPVASGGIHVWHMPALVNIFGDDSVLQFGGGT…	MAEIQDYKSTPKYETFSYLPAMTPDKMRRQIAYVISQGWNPGIEHVEPARADAYYWYMWKLPMFGEQSVDVVIAELEACHRAHPNNHVRLIGYDNYSQSQGSSFVVFRGR			1	1	1	6.5	2	0.8
WP_132961271.1	RBC9_50	Tepidimonas ignava	IAc_noncyano	1				1	1	MAVKTYNAGVKEYRQTYWMPDYTPLDTDLLAVFKIVPQPGVDREEAAAAVAAESSTGTWTTVWTDLLTDLDYYKGRAYRIEDVPGDDTAFYAFIAYPIDLFEEGSVVNVFTSLVGNVFGFKAVRSLRLEDVRFPIAYVKTCGGPPHGIQVERDLMNKYGRPLLGCTIKPKLGLSAKNYGRAVYEALRGGLDFTKDDENVNSQPFMRWKQRFDFVMEAIEKAERETGERKGHYLNVTAPTPEEMYKRAEYAKSIGAPIIMHDYLTGGFCAHTGLANWCRENGVLLHVHRAMHAVIDRNPYHGIHFRVLTKVLRLMGGDHLHTGTVVGKLEGDRQATLGWVDLLRESFVPEDRSRGIFFDQDWGSMPGAFAVASGGIHVWHMPALLSIFGDDAVFQFGGGT…	MQAYKQSLKHETFSYLPQMTPEQVRRQIAYALAQGWNPAVEHTERGTPAKESYWYMWKLPMFGEQSVDAVLAEIEACHREFPNHMVRFVAYDNYAQSQGLTFVVYR			1	1	1	1.4	2	0.1
OYV53977.1	RBC9_51	Rhodospirillales bacterium 20-60-12	IAc_noncyano	1				1	1	MSGKKYSAGVKEYRHTYWTPDYTPLDTDILACFKITPQAGVDREEAAAAVAAESSTGTWTTVWTDLLTDLDYYKGRAYRIEDVPGDDTCFYAFIAYPIDLFEEGSVVNVFTSLVGNVFGFKAVRALRLEDVRFPIAYVKTCGGPPCGIQVERDKLNKYGRPMLGCTIKPKLGLSAKNYGRAVYEALRGGLDFTKDDENVNSQPFMRWRERFDFVMEAIHKSEAETGERKGHYLNVTAPTPEEMYKRAEYAKEIGAPIIMHDYITGGFTANTGLANWCRNNGMLLHIHRAMHAVLDRNPHHGIHFRVLTKILRLSGGDHLHTGTVVGKLEGDRASTLGWIDLLRESFIAEDRSRGIFFDQDWGSMPGAFAVASGGIHVWHMPSLVTIFGDDSVLQFGGGT…	MSVEAYNSSLKYETFSYLPPMTPEQVRRQVAYTIAQGWNPAVEHTERGTPAHVSYWYMWKLPLFGEQSVDAVMAEIEGCHRAYPDHLVRYVAYDNYAQSQGLSFVVYR			1	1	1	5.8	2	0.2
WP_098958429.1	RBC9_52	Pseudonocardia sp. N23	IAc_noncyano	1				1	1	MSDKTYKAGVKDYAATYWTPDYEPLDTDLLAVFKVVAQEGVPREEAAAAVAAESSTGTWTTVWTDLLTDLDYYKGRCYRIENVPGDDTAFFAFIAYPIDLFEEGSVVNVLTSLVGNVFGFKAIRSLRLEDIRFPLAYVKTCGGPPQGIQVERDRLNKYGRPLLGCTIKPKLGLSAKNYGRAVYECLRGGLDFTKDDENIGSQPFMRWNHRFDFVMEAVQKAEAETGEKKGHYLNVTAATPEEMYKRAEYAKSLGAPIIMHDFFTAGFTANTGLANWCRENGMLLHIHRAMHAVVDRNPMHGIHFRVLTKCLRLSGGDHFHSGTVVGKLEGDRQATLGWIDLMRESFVPENRSRGIFFDQDWGSMPGVMPVASGGIHVWHMPALVAIFGDDSCLQFGGGT…	MEAYGPTTGRVETFSYLPPMTPERMRAQITYLLQQGWNPAVEHTEPEKAGSNFWYLWKLPFFGEKSVDRVLSELEACHRANPGHLVRLIAYDNFTQSQGTAFVVYGAR			1	1	1	3.9	2	0
GDX61470.1	RBC9_53	Nitrosomonadaceae bacterium	IAc_noncyano	1				1	1	MPQKTYKAGVKDYRENYWTPDYTPLDTDLLACFKIVPQAGVPREEIAAAVAAESSTGTWTTVWTDMLTDIDYYKGRAYRIEPVPGDNTAFYAFVAYPIDLFEEGSVVNVLTSLVGNVFGFKALRSLRLEDLRFPIAYVMTCGGPPNGIQVERDRLNKYGRAFLGCTIKPKLGLSAKNYGMAVYECLRGGLDFTKDDENVNSQPFMRWRHRFEFVMEAVLKAQAETGERKGHYLNVTAATPEEMYKRAEFAKELGAPIIMHDYLTGGLCANTGLANWCRDNGMLLHIHRAMHAVLDRNPYHGIHFRVLVKCLRLSGGDHLHSGTVVGKLEGDRNATLGWIDTMRESFIPENRARGLFFDQDWGSMPGVMPVASGGIHVWHIPALVNIFGDDSCLQFGGGT…	MDEIKPYKATERKGETFSYLPPFTPEKIRKHIAYMIAQGWSPAIEHTEPEKSYSNFWYLWKLPFFGEKSVEKVMAEIEACHRGNLGHVVRLTGFDNYTQCRGTAFIVHRSGR			1	1	1	4.6	1
WP_188528096.1	RBC9_54	Maritimibacter lacisalsi	IAc_noncyano	1				1	1	MAEKKYQAGVKDYAATYWTPDYIPLDTDLLACFKVVAQEGVPPEEAAAAVAAESSTGTWTTVWTDLLTDMDYYKGRAYKIEPVPNDPTAFYAFVAYPLDLFEEGSVVNVLTSLVGNVFGFKALRSLRLEDIRFPIAYIKTCGGPPNGIQVERDKLAKYGRGLLGCTIKPKLGLSAKNYGRAVYECLRGGLDFTKDDENINSQPFMRWNHRFDFVMEAVHKAEAETGERKGHYLNVTAGTAEEMLERAEYAKSLGARIIMHDFFTAGFTANTTLANWCRKNGMLLHIHRAMHAVVDRNPYHGIHFRVLTKCLRLSGGDHMHSGTVVGKLEGDREATIGWIDQMRESFVPENRARGLFFDQDWGAMPGVLPVASGGIHVWHMPALVSIFGDDACFQFGGGT…	MTAIQPYNATERKGETFSYLPPMTPEQIRQNIQFMVSQGWNPAIEHTEPEKSFSNFWYLWKLPFFGETSVDRVLAEIEECRRMNPSHLIRLIGFDNFTQSQGTAFIVHHG			1	1	1	7	3	1.5
WP_012823801.1	Hn	H. neapolitanus	IAc_noncyano	1				1		MAVKKYSAGVKEYRQTYWMPEYTPLDSDILACFKITPQPGVDREEAAAAVAAESSTGTWTTVWTDLLTDMDYYKGRAYRIEDVPGDDAAFYAFIAYPIDLFEEGSVVNVFTSLVGNVFGFKAVRGLRLEDVRFPLAYVKTCGGPPHGIQVERDKMNKYGRPLLGCTIKPKLGLSAKNYGRAVYECLRGGLDFTKDDENINSQPFMRWRDRFLFVQDATETAEAQTGERKGHYLNVTAPTPEEMYKRAEFAKEIGAPIIMHDYITGGFTANTGLAKWCQDNGVLLHIHRAMHAVIDRNPNHGIHFRVLTKILRLSGGDHLHTGTVVGKLEGDRASTLGWIDLLRESFIPEDRSRGIFFDQDWGSMPGVFAVASGGIHVWHMPALVNIFGDDSVLQFGGGT…	MAEMQDYKQSLKYETFSYLPPMNAERIRAQIKYAIAQGWSPGIEHVEVKNSMNQYWYMWKLPFFGEQNVDNVLAEIEACRSAYPTHQVKLVAYDNYAQSLGLAFVVYRGN			1	1	1	9.8	3	1.2
