# Supplementary material for: A systematic exploration of bacterial form I rubisco maximal carboxylation rates
Source: EMBO J. 2024 May 28;43(14):13. doi: 10.1038/s44318-024-00119-z (PMC11251275; doi:10.1038/s44318-024-00119-z)
Supplement: Supplementary file 4 — Dataset EV3 [file 44318_2024_119_MOESM4_ESM.xlsx]

## Sheet: Legend
Dataset_EV3	metadata about the active rubiscos

## Sheet: Dataset_EV3
Identifier	Internal ID	Species	Form	100% representative	75% form I	85% IAB, 75%rest	85% carboxysome, 75%no carboxysome	carboxysome	90%CCM, 91%IB, 97.5%IA_cyano	Rate mean [s-1]	Rate n	Rate stdev [s-1]	Large subunit	Small subunit	RbcX	MWeight LSU [g/mol]	MWeight SSU [g/mol]	Theoretical pI LSU	Theoretical pI SSU	Tm Index LSU (TI)	Melting Temperature Prediction LSU	Tm Index SSU (TI)	Melting Temperature Prediction SSU	energy	Major chlorophylls	oxygen_sensitivity	halotolerance	Inorganic energy sources	Organic energy sources	Carbon sources	Electron acceptor	Assembly	Genome size (Mb)	GC	Protein	rRNA	tRNA	Other RNA (ncRNAs)	Genes	Pseudogene	morphology	cell size	radius	radius_mean	lenght	shape	cell_volume	cell_volume_mean	T°_opt
WP_012823801.1	Hn	Halothiobacillus neapolitanus	IAc_noncyano	1				1		9.8	3	1.2	MAVKKYSAGVKEYRQTYWMPEYTPLDSDILACFKITPQPGVDREEAAAAVAAESSTGTWTTVWTDLLTDMDYYKGRAYRIEDVPGDDAAFYAFIAYPIDLFEEGSVVNVFTSLVGNVFGFKAVRGLRLEDVRFPLAYVKTCGGPPHGIQVERDKMNKYGRPLLGCTIKPKLGLSAKNYGRAVYECLRGGLDFTKDDENINSQPFMRWRDRFLFVQDATETAEAQTGERKGHYLNVTAPTPEEMYKRAEFAKEIGAPIIMHDYITGGFTANTGLAKWCQDNGVLLHIHRAMHAVIDRNPNHGIHFRVLTKILRLSGGDHLHTGTVVGKLEGDRASTLGWIDLLRESFIPEDRSRGIFFDQDWGSMPGVFAVASGGIHVWHMPALVNIFGDDSVLQFGGGT…	MAEMQDYKQSLKYETFSYLPPMNAERIRAQIKYAIAQGWSPGIEHVEVKNSMNQYWYMWKLPFFGEQNVDNVLAEIEACRSAYPTHQVKLVAYDNYAQSLGLAFVVYRGN		52635	12854.5	5.82	6.07	1.61782	>65℃	1.33586	>65℃	chemo		obligate aerobe	halotolerant	thiosulfate, Trithionate, Tetrathionate, Sulfide, Elementary sulfur (sulfur oxy bacteria)				GCF_004361875.1	2.58852	54.5	2329	6	43	4	2417	41	Motile, Rod-shaped, presence elementary sulfur, gram-	diameter 0.3–0.5 / length 1.0–1.5	0.2	0.2	1.25	capsule	0.140324	0.140324	32
WP_011057346.1	RBC6_16	Thermosynechococcus vestitus BP-1	IB	1				1		5.7	4	1.2	MAYTQSKSQKVGYQAGVKDYRLTYYTPDYTPKDTDILAAFRVTPQPGVPFEEAAAAVAAESSTGTWTTVWTDLLTDLDRYKGCCYDIEPLPGEDNQFIAYIAYPLDLFEEGSVTNMLTSIVGNVFGFKALKALRLEDLRIPVAYLKTFQGPPHGIQVERDKLNKYGRPLLGCTIKPKLGLSAKNYGRAVYECLRGGLDFTKDDENINSQPFQRWRDRFLFVADAIHKAQAETGEIKGHYLNVTAPTCEEMLKRAEFAKELEMPIIMHDFLTAGFTANTTLSKWCRDNGMLLHIHRAMHAVMDRQKNHGIHFRVLAKCLRMSGGDHIHTGTVVGKLEGDKAVTLGFVDLLRENYIEQDRSRGIYFTQDWASMPGVMAVASGGIHVWHMPALVDIFGDDAV…	MKTLPKERRYETFSYLPPLSDAQIARQIQYAIDQGYHPCVEFNETSNAEIRYWTMWKLPLFNCTNAQDVLNEVQQCRSEYPNCFIRVVAFDNIKQCQVMSFIVYKPNQANSGYSGYRY	MDVKHIAKQTTKTLISYLTYQAVRTVIGQLAETDPPRSLWLHQFTSQESIQDGERYLEALFREQPDLGFRILTVREHLAEMVADYLPEMLRAGIQQANLQQRCQQLERMTQVSEANVENSNLETPE	53024.8	13986.7	5.9	7.58	1.18355	>65℃	0.138782	55℃~65℃	photo		aerobic	non halophile						2.59	53.9	2441	3	40	4	2526	38		bacillus: 0.5um diameter x 2-3 um length (measured on https://ars.els-cdn.com/content/image/1-s2.0-S2590346221001541-fx1_lrg.jpg ) bacillus: 1.1um diameter x 4 um length (measured on http://photosynthesis.c.u-tokyo.ac.jp/cyano.html => http://photosynthesis.c.u-tokyo.ac.jp/SE00020@.jpg) bacillus: 0.5um diameter x 3.75 um length (measured on Wever 2019) bacillus: 1um diameter x 3-4.5 um length (for…	0.3875	0.3875	3.5	capsule	1.52919	1.52919	57
WP_012536704.1	RBC6_17	Acidithiobacillus ferrooxidans	IAc_noncyano	1				1		3.3	6	0.7	MAVKKYEAGVKEYRQTYWAPEYVPLDSDILACFKITPQPGVDREEAAAAVAAESSTGTWTTVWTDLLTDMDYYKGRAYRIEDVPGDDTSFYAFIAYPIDLFEEGSVVNVFTSLVGNVFGFKAVRALRLEDVRFPLAYVKTCNGPPHGIQVERDKMNKYGRPMLGCTIKPKLGLSAKNYGRAVYECLRGGLDFTKDDENVNSQPFMRWRDRFLFVADAIHTAEAETGERKGHYLNVTAPSPEEMYERAEFAKELNMPIIMHDFLTGGFCANTGLARWCRKTGTLLHIHRAMHAVVDRNPHHGIHFRVLVKALRLSGGDHLHTGTVVGKLEGDRASTQGWVDLLRESFVPEDRSRGIFFDQDWGSMPGVFAVASGGIHVWHMPSLLAIFGDDAVFQFGGGT…	MADIQDYDSTPKYETFSYLPAMGPEKMRRQIAYLVNQGWNPGIEHVEPERASTYYWYMWKLPMFGEQSVDTVIAELEACHRAHSNHHVRLIGYDNYSQSQGSAFVVFRGR	MDVKHIAKQTTKTLISYLTYQAVRTVIGQLAETDPPRSLWLHQFTSQESIQDGERYLEALFREQPDLGFRILTVREHLAEMVADYLPEMLRAGIQQANLQQRCQQLERMTQVSEANVENSNLETPE	52792.2	12867.3	5.8	5.9	1.78022	>65℃	0.766467	55℃~65℃	chemo		facultative anaerobic		sulfide minerals, ferrous iron (and probably uranium (IV) and copper (I) oxidation)				GCA_003931975.1	3.21	59	2705	6	46	4	2888	127	motile, Gram-negative, rod-shaped bacteria	0.5x1.0	0.25	0.25	1	capsule	0.163625	0.163625	32.5
WP_012536704.1	RBC6_17	Acidithiobacillus ferrooxidans (strain NFP31)	IAc_noncyano					1		3.3	6	0.7	MAVKKYEAGVKEYRQTYWAPEYVPLDSDILACFKITPQPGVDREEAAAAVAAESSTGTWTTVWTDLLTDMDYYKGRAYRIEDVPGDDTSFYAFIAYPIDLFEEGSVVNVFTSLVGNVFGFKAVRALRLEDVRFPLAYVKTCNGPPHGIQVERDKMNKYGRPMLGCTIKPKLGLSAKNYGRAVYECLRGGLDFTKDDENVNSQPFMRWRDRFLFVADAIHTAEAETGERKGHYLNVTAPSPEEMYERAEFAKELNMPIIMHDFLTGGFCANTGLARWCRKTGTLLHIHRAMHAVVDRNPHHGIHFRVLVKALRLSGGDHLHTGTVVGKLEGDRASTQGWVDLLRESFVPEDRSRGIFFDQDWGSMPGVFAVASGGIHVWHMPSLLAIFGDDAVFQFGGGT…	MADIQDYDSTPKYETFSYLPAMGPEKMRRQIAYLVNQGWNPGIEHVEPERASTYYWYMWKLPMFGEQSVDTVIAELEACHRAHSNHHVRLIGYDNYSQSQGSAFVVFRGR	MDVKHIAKQTTKTLISYLTYQAVRTVIGQLAETDPPRSLWLHQFTSQESIQDGERYLEALFREQPDLGFRILTVREHLAEMVADYLPEMLRAGIQQANLQQRCQQLERMTQVSEANVENSNLETPE	52792.2	12867.3	5.8	5.9	1.78022	>65℃	0.766467	55℃~65℃	chemo								GCF_020887015.1	3.25	58.5	3207	6	47	4	3321	57
WP_012536704.1	RBC6_17	Acidithiobacillus ferridurans (strain JCM 18981)	IAc_noncyano					1		3.3	6	0.7	MAVKKYEAGVKEYRQTYWAPEYVPLDSDILACFKITPQPGVDREEAAAAVAAESSTGTWTTVWTDLLTDMDYYKGRAYRIEDVPGDDTSFYAFIAYPIDLFEEGSVVNVFTSLVGNVFGFKAVRALRLEDVRFPLAYVKTCNGPPHGIQVERDKMNKYGRPMLGCTIKPKLGLSAKNYGRAVYECLRGGLDFTKDDENVNSQPFMRWRDRFLFVADAIHTAEAETGERKGHYLNVTAPSPEEMYERAEFAKELNMPIIMHDFLTGGFCANTGLARWCRKTGTLLHIHRAMHAVVDRNPHHGIHFRVLVKALRLSGGDHLHTGTVVGKLEGDRASTQGWVDLLRESFVPEDRSRGIFFDQDWGSMPGVFAVASGGIHVWHMPSLLAIFGDDAVFQFGGGT…	MADIQDYDSTPKYETFSYLPAMGPEKMRRQIAYLVNQGWNPGIEHVEPERASTYYWYMWKLPMFGEQSVDTVIAELEACHRAHSNHHVRLIGYDNYSQSQGSAFVVFRGR	MDVKHIAKQTTKTLISYLTYQAVRTVIGQLAETDPPRSLWLHQFTSQESIQDGERYLEALFREQPDLGFRILTVREHLAEMVADYLPEMLRAGIQQANLQQRCQQLERMTQVSEANVENSNLETPE	52792.2	12867.3	5.8	5.9	1.78022	>65℃	0.766467	55℃~65℃	chemo								GCF_003966655.1	2.9214	58.5	2910	6	46	4	3035	69
WP_012536704.1	RBC6_17	Acidithiobacillus ferrooxidans (strain YNTRS-40)	IAc_noncyano					1		3.3	6	0.7	MAVKKYEAGVKEYRQTYWAPEYVPLDSDILACFKITPQPGVDREEAAAAVAAESSTGTWTTVWTDLLTDMDYYKGRAYRIEDVPGDDTSFYAFIAYPIDLFEEGSVVNVFTSLVGNVFGFKAVRALRLEDVRFPLAYVKTCNGPPHGIQVERDKMNKYGRPMLGCTIKPKLGLSAKNYGRAVYECLRGGLDFTKDDENVNSQPFMRWRDRFLFVADAIHTAEAETGERKGHYLNVTAPSPEEMYERAEFAKELNMPIIMHDFLTGGFCANTGLARWCRKTGTLLHIHRAMHAVVDRNPHHGIHFRVLVKALRLSGGDHLHTGTVVGKLEGDRASTQGWVDLLRESFVPEDRSRGIFFDQDWGSMPGVFAVASGGIHVWHMPSLLAIFGDDAVFQFGGGT…	MADIQDYDSTPKYETFSYLPAMGPEKMRRQIAYLVNQGWNPGIEHVEPERASTYYWYMWKLPMFGEQSVDTVIAELEACHRAHSNHHVRLIGYDNYSQSQGSAFVVFRGR	MDVKHIAKQTTKTLISYLTYQAVRTVIGQLAETDPPRSLWLHQFTSQESIQDGERYLEALFREQPDLGFRILTVREHLAEMVADYLPEMLRAGIQQANLQQRCQQLERMTQVSEANVENSNLETPE	52792.2	12867.3	5.8	5.9	1.78022	>65℃	0.766467	55℃~65℃	chemo								GCF_013462805.1	3.25704	56.5	3186	6	47	4	3329	86
WP_012536704.1	RBC6_17	Acidithiobacillus sp. 'AMD consortium'	IAc_noncyano					1		3.3	6	0.7	MAVKKYEAGVKEYRQTYWAPEYVPLDSDILACFKITPQPGVDREEAAAAVAAESSTGTWTTVWTDLLTDMDYYKGRAYRIEDVPGDDTSFYAFIAYPIDLFEEGSVVNVFTSLVGNVFGFKAVRALRLEDVRFPLAYVKTCNGPPHGIQVERDKMNKYGRPMLGCTIKPKLGLSAKNYGRAVYECLRGGLDFTKDDENVNSQPFMRWRDRFLFVADAIHTAEAETGERKGHYLNVTAPSPEEMYERAEFAKELNMPIIMHDFLTGGFCANTGLARWCRKTGTLLHIHRAMHAVVDRNPHHGIHFRVLVKALRLSGGDHLHTGTVVGKLEGDRASTQGWVDLLRESFVPEDRSRGIFFDQDWGSMPGVFAVASGGIHVWHMPSLLAIFGDDAVFQFGGGT…	MADIQDYDSTPKYETFSYLPAMGPEKMRRQIAYLVNQGWNPGIEHVEPERASTYYWYMWKLPMFGEQSVDTVIAELEACHRAHSNHHVRLIGYDNYSQSQGSAFVVFRGR	MDVKHIAKQTTKTLISYLTYQAVRTVIGQLAETDPPRSLWLHQFTSQESIQDGERYLEALFREQPDLGFRILTVREHLAEMVADYLPEMLRAGIQQANLQQRCQQLERMTQVSEANVENSNLETPE	52792.2	12867.3	5.8	5.9	1.78022	>65℃	0.766467	55℃~65℃	chemo								GCF_008926505.1	2.93381	58.5	2919	6	46	4	3038	63
WP_012536704.1	RBC6_17	Acidithiobacillus ferridurans (strain Riv11)	IAc_noncyano					1		3.3	6	0.7	MAVKKYEAGVKEYRQTYWAPEYVPLDSDILACFKITPQPGVDREEAAAAVAAESSTGTWTTVWTDLLTDMDYYKGRAYRIEDVPGDDTSFYAFIAYPIDLFEEGSVVNVFTSLVGNVFGFKAVRALRLEDVRFPLAYVKTCNGPPHGIQVERDKMNKYGRPMLGCTIKPKLGLSAKNYGRAVYECLRGGLDFTKDDENVNSQPFMRWRDRFLFVADAIHTAEAETGERKGHYLNVTAPSPEEMYERAEFAKELNMPIIMHDFLTGGFCANTGLARWCRKTGTLLHIHRAMHAVVDRNPHHGIHFRVLVKALRLSGGDHLHTGTVVGKLEGDRASTQGWVDLLRESFVPEDRSRGIFFDQDWGSMPGVFAVASGGIHVWHMPSLLAIFGDDAVFQFGGGT…	MADIQDYDSTPKYETFSYLPAMGPEKMRRQIAYLVNQGWNPGIEHVEPERASTYYWYMWKLPMFGEQSVDTVIAELEACHRAHSNHHVRLIGYDNYSQSQGSAFVVFRGR	MDVKHIAKQTTKTLISYLTYQAVRTVIGQLAETDPPRSLWLHQFTSQESIQDGERYLEALFREQPDLGFRILTVREHLAEMVADYLPEMLRAGIQQANLQQRCQQLERMTQVSEANVENSNLETPE	52792.2	12867.3	5.8	5.9	1.78022	>65℃	0.766467	55℃~65℃	chemo								GCF_018854695.1	2.91738	58.5	3126	7	42	4	3296	117
WP_012536704.1	RBC6_17	Acidithiobacillus ferridurans (strain ATCC 33020)	IAc_noncyano					1		3.3	6	0.7	MAVKKYEAGVKEYRQTYWAPEYVPLDSDILACFKITPQPGVDREEAAAAVAAESSTGTWTTVWTDLLTDMDYYKGRAYRIEDVPGDDTSFYAFIAYPIDLFEEGSVVNVFTSLVGNVFGFKAVRALRLEDVRFPLAYVKTCNGPPHGIQVERDKMNKYGRPMLGCTIKPKLGLSAKNYGRAVYECLRGGLDFTKDDENVNSQPFMRWRDRFLFVADAIHTAEAETGERKGHYLNVTAPSPEEMYERAEFAKELNMPIIMHDFLTGGFCANTGLARWCRKTGTLLHIHRAMHAVVDRNPHHGIHFRVLVKALRLSGGDHLHTGTVVGKLEGDRASTQGWVDLLRESFVPEDRSRGIFFDQDWGSMPGVFAVASGGIHVWHMPSLLAIFGDDAVFQFGGGT…	MADIQDYDSTPKYETFSYLPAMGPEKMRRQIAYLVNQGWNPGIEHVEPERASTYYWYMWKLPMFGEQSVDTVIAELEACHRAHSNHHVRLIGYDNYSQSQGSAFVVFRGR	MDVKHIAKQTTKTLISYLTYQAVRTVIGQLAETDPPRSLWLHQFTSQESIQDGERYLEALFREQPDLGFRILTVREHLAEMVADYLPEMLRAGIQQANLQQRCQQLERMTQVSEANVENSNLETPE	52792.2	12867.3	5.8	5.9	1.78022	>65℃	0.766467	55℃~65℃	chemo								GCF_018854555.1	3.11086	58	3251	5	65	6	3464	137
WP_012536704.1	RBC6_17	Acidithiobacillus ferridurans (strain MEL3)	IAc_noncyano					1		3.3	6	0.7	MAVKKYEAGVKEYRQTYWAPEYVPLDSDILACFKITPQPGVDREEAAAAVAAESSTGTWTTVWTDLLTDMDYYKGRAYRIEDVPGDDTSFYAFIAYPIDLFEEGSVVNVFTSLVGNVFGFKAVRALRLEDVRFPLAYVKTCNGPPHGIQVERDKMNKYGRPMLGCTIKPKLGLSAKNYGRAVYECLRGGLDFTKDDENVNSQPFMRWRDRFLFVADAIHTAEAETGERKGHYLNVTAPSPEEMYERAEFAKELNMPIIMHDFLTGGFCANTGLARWCRKTGTLLHIHRAMHAVVDRNPHHGIHFRVLVKALRLSGGDHLHTGTVVGKLEGDRASTQGWVDLLRESFVPEDRSRGIFFDQDWGSMPGVFAVASGGIHVWHMPSLLAIFGDDAVFQFGGGT…	MADIQDYDSTPKYETFSYLPAMGPEKMRRQIAYLVNQGWNPGIEHVEPERASTYYWYMWKLPMFGEQSVDTVIAELEACHRAHSNHHVRLIGYDNYSQSQGSAFVVFRGR	MDVKHIAKQTTKTLISYLTYQAVRTVIGQLAETDPPRSLWLHQFTSQESIQDGERYLEALFREQPDLGFRILTVREHLAEMVADYLPEMLRAGIQQANLQQRCQQLERMTQVSEANVENSNLETPE	52792.2	12867.3	5.8	5.9	1.78022	>65℃	0.766467	55℃~65℃	chemo								GCF_018854635.1	2.8991	58.5	2931	3	44	4	3148	166
WP_012536704.1	RBC6_17	Acidithiobacillus sp. PG05	IAc_noncyano					1		3.3	6	0.7	MAVKKYEAGVKEYRQTYWAPEYVPLDSDILACFKITPQPGVDREEAAAAVAAESSTGTWTTVWTDLLTDMDYYKGRAYRIEDVPGDDTSFYAFIAYPIDLFEEGSVVNVFTSLVGNVFGFKAVRALRLEDVRFPLAYVKTCNGPPHGIQVERDKMNKYGRPMLGCTIKPKLGLSAKNYGRAVYECLRGGLDFTKDDENVNSQPFMRWRDRFLFVADAIHTAEAETGERKGHYLNVTAPSPEEMYERAEFAKELNMPIIMHDFLTGGFCANTGLARWCRKTGTLLHIHRAMHAVVDRNPHHGIHFRVLVKALRLSGGDHLHTGTVVGKLEGDRASTQGWVDLLRESFVPEDRSRGIFFDQDWGSMPGVFAVASGGIHVWHMPSLLAIFGDDAVFQFGGGT…	MADIQDYDSTPKYETFSYLPAMGPEKMRRQIAYLVNQGWNPGIEHVEPERASTYYWYMWKLPMFGEQSVDTVIAELEACHRAHSNHHVRLIGYDNYSQSQGSAFVVFRGR	MDVKHIAKQTTKTLISYLTYQAVRTVIGQLAETDPPRSLWLHQFTSQESIQDGERYLEALFREQPDLGFRILTVREHLAEMVADYLPEMLRAGIQQANLQQRCQQLERMTQVSEANVENSNLETPE	52792.2	12867.3	5.8	5.9	1.78022	>65℃	0.766467	55℃~65℃	chemo								GCF_017165965.1	2.76439	58.5	2877	3	44	4	3014	86
WP_012536704.1	RBC6_17	Acidithiobacillus sp. MC2.2	IAc_noncyano					1		3.3	6	0.7	MAVKKYEAGVKEYRQTYWAPEYVPLDSDILACFKITPQPGVDREEAAAAVAAESSTGTWTTVWTDLLTDMDYYKGRAYRIEDVPGDDTSFYAFIAYPIDLFEEGSVVNVFTSLVGNVFGFKAVRALRLEDVRFPLAYVKTCNGPPHGIQVERDKMNKYGRPMLGCTIKPKLGLSAKNYGRAVYECLRGGLDFTKDDENVNSQPFMRWRDRFLFVADAIHTAEAETGERKGHYLNVTAPSPEEMYERAEFAKELNMPIIMHDFLTGGFCANTGLARWCRKTGTLLHIHRAMHAVVDRNPHHGIHFRVLVKALRLSGGDHLHTGTVVGKLEGDRASTQGWVDLLRESFVPEDRSRGIFFDQDWGSMPGVFAVASGGIHVWHMPSLLAIFGDDAVFQFGGGT…	MADIQDYDSTPKYETFSYLPAMGPEKMRRQIAYLVNQGWNPGIEHVEPERASTYYWYMWKLPMFGEQSVDTVIAELEACHRAHSNHHVRLIGYDNYSQSQGSAFVVFRGR	MDVKHIAKQTTKTLISYLTYQAVRTVIGQLAETDPPRSLWLHQFTSQESIQDGERYLEALFREQPDLGFRILTVREHLAEMVADYLPEMLRAGIQQANLQQRCQQLERMTQVSEANVENSNLETPE	52792.2	12867.3	5.8	5.9	1.78022	>65℃	0.766467	55℃~65℃	chemo								GCF_017165975.1	2.83809	58.5	2978	8	46	4	3118	82
WP_012536704.1	RBC6_17	Acidithiobacillus ferrooxidans (strain YQH-1)	IAc_noncyano					1		3.3	6	0.7	MAVKKYEAGVKEYRQTYWAPEYVPLDSDILACFKITPQPGVDREEAAAAVAAESSTGTWTTVWTDLLTDMDYYKGRAYRIEDVPGDDTSFYAFIAYPIDLFEEGSVVNVFTSLVGNVFGFKAVRALRLEDVRFPLAYVKTCNGPPHGIQVERDKMNKYGRPMLGCTIKPKLGLSAKNYGRAVYECLRGGLDFTKDDENVNSQPFMRWRDRFLFVADAIHTAEAETGERKGHYLNVTAPSPEEMYERAEFAKELNMPIIMHDFLTGGFCANTGLARWCRKTGTLLHIHRAMHAVVDRNPHHGIHFRVLVKALRLSGGDHLHTGTVVGKLEGDRASTQGWVDLLRESFVPEDRSRGIFFDQDWGSMPGVFAVASGGIHVWHMPSLLAIFGDDAVFQFGGGT…	MADIQDYDSTPKYETFSYLPAMGPEKMRRQIAYLVNQGWNPGIEHVEPERASTYYWYMWKLPMFGEQSVDTVIAELEACHRAHSNHHVRLIGYDNYSQSQGSAFVVFRGR	MDVKHIAKQTTKTLISYLTYQAVRTVIGQLAETDPPRSLWLHQFTSQESIQDGERYLEALFREQPDLGFRILTVREHLAEMVADYLPEMLRAGIQQANLQQRCQQLERMTQVSEANVENSNLETPE	52792.2	12867.3	5.8	5.9	1.78022	>65℃	0.766467	55℃~65℃	chemo								GCF_001418795.1	3.11122	58.5
WP_012536704.1	RBC6_17	Acidithiobacillus ferrooxidans (strain Hel18)	IAc_noncyano					1		3.3	6	0.7	MAVKKYEAGVKEYRQTYWAPEYVPLDSDILACFKITPQPGVDREEAAAAVAAESSTGTWTTVWTDLLTDMDYYKGRAYRIEDVPGDDTSFYAFIAYPIDLFEEGSVVNVFTSLVGNVFGFKAVRALRLEDVRFPLAYVKTCNGPPHGIQVERDKMNKYGRPMLGCTIKPKLGLSAKNYGRAVYECLRGGLDFTKDDENVNSQPFMRWRDRFLFVADAIHTAEAETGERKGHYLNVTAPSPEEMYERAEFAKELNMPIIMHDFLTGGFCANTGLARWCRKTGTLLHIHRAMHAVVDRNPHHGIHFRVLVKALRLSGGDHLHTGTVVGKLEGDRASTQGWVDLLRESFVPEDRSRGIFFDQDWGSMPGVFAVASGGIHVWHMPSLLAIFGDDAVFQFGGGT…	MADIQDYDSTPKYETFSYLPAMGPEKMRRQIAYLVNQGWNPGIEHVEPERASTYYWYMWKLPMFGEQSVDTVIAELEACHRAHSNHHVRLIGYDNYSQSQGSAFVVFRGR	MDVKHIAKQTTKTLISYLTYQAVRTVIGQLAETDPPRSLWLHQFTSQESIQDGERYLEALFREQPDLGFRILTVREHLAEMVADYLPEMLRAGIQQANLQQRCQQLERMTQVSEANVENSNLETPE	52792.2	12867.3	5.8	5.9	1.78022	>65℃	0.766467	55℃~65℃	chemo								GCF_001559335.1	3.10916	58.5
WP_011130576.1	RBC6_18	Prochlorococcus marinus str. MIT 9313	IAc_cyano	1				1	1	8.1	6	1.2	MSKKYDAGVKEYRDTYWTPDYVPLDTDLLACFKCTGQEGVPREEVAAAVAAESSTGTWSTVWSELLTDLEFYKGRCYRIEDVPGDKESFYAFIAYPLDLFEEGSITNVLTSLVGNVFGFKALRHLRLEDIRFPMAFIKTCGGPPNGIVVERDRLNKYGRPLLGCTIKPKLGLSGKNYGRVVYECLRGGLDLTKDDENINSQPFQRWRERFEFVAEAVKLAQQETGEVKGHYLNCTATTPEEMYERAEFAKELDMPIIMHDYITGGFTANTGLANWCRKNGMLLHIHRAMHAVIDRHPKHGIHFRVLAKCLRLSGGDQLHTGTVVGKLEGDRQTTLGYIDNLRESFVPEDRSRGNFFDQDWGSMPGVFAVASGGIHVWHMPALLAIFGDDSCLQFGGGTH…	MPFQSTVGDYQTVATLETFGFLPPMTQDEIYDQIAYIIAQGWSPVIEHVHPSGSMQTYWSYWKLPFFGEKDLNMVVSELEACHRAYPDHHVRMVGYDAYTQSQGTAFVVFEGR		52572.1	12990.4	5.8	4.77	0.974901	55℃~65℃	1.09497	>65℃	photo		aerobic	halophile					GCF_000011485.1	2.41087	50.5	2367	6	44	4	2468	47		Cells 0.6 to 0.8 μm in diameter (Komárek 2020)	0.35	0.35		sphere	0.179594	0.179594
WP_074929473.1	RBC6_19	Nitrosomonas eutropha	IAc_noncyano	1				1		3.6	6	1	MAIKTYQSGVQEYRQTYWQPDYVPLDTDILACFKITPQPGVDREEAAAAVAAESSCGTWTTVWTDLLTDLDYYKGRAYRLEDVPGDDTCFYAFVAYPIDLFEEGSVVSVFTSLVGNVFGFKAIRALRLEDLRFPIAFVKTCGGPPSGIQVERDKMNKYGRPLLGCTIKPKLGLSAKNYGRAVYECLRGGLDFTKDDENISSQPFMRWRDRFEFVQEATLKAEAETGERKGHYLNVTAPTPEEMYKRAEFAKEIGAPIIMHDYLAGGLCANAGLANWCRNNGMLLHVHRAMHAVLDRNPHHGIHFRVLTKILRLSGGDHLHTGTVVGKLEGDRASTLGWIDLLRESFVPEDRSRGIFFDQDWGSMPGAFAVASGGIHVWHMPALVTIFGDDAVLQFGGGT…	MAIHAYHSTKEYETFSYLPQMTPEQVRRQIAYAIAQGWNPAVEHTAKGTPARVSFWHMWKLPMFGEQSVDVVLAEIEACHREFPDQMVRFIAYDNYSQSQGVAFVVYR		52618.2	12588.1	5.91	6.17	1.07159	>65℃	0.90608	55℃~65℃	chemo		aerobic	halotolerant					GCF_900116685.1	2.34443	48	2290	3	41	4	2613	115	pleomorphic, rod to pear-shaped (sometimes coccoid). One or both ends pointed. Cells 1·0-1·3 by 1·6-2·3 μm in size, occasionally in short chains. Cells are motile. Carboxysomes present	1.0–1.3 × 1.6–2.3 µm	0.575	0.575	1.95	capsule	1.62728	1.62728	30
WP_011320601.1	RBC6_20	Trichormus variabilis	IB	1				1		6.1	1		MSYAQTKTQTKSGYKAGVQDYRLTYYTPDYTPKDTDILAAFRVTPQPGVPFEEAAAAVAAESSTGTWTTVWTDLLTDLDRYKGRCYDIEPVPGEDNQFIAYIAYPLDLFEEGSITNVLTSIVGNVFGFKALRALRLEDIRFPVAYIKTFQGPPHGIQVERDKLNKYGRPLLGCTIKPKLGLSAKNYGRAVYECLRGGLDFTKDDENINSAPFQRWRDRFLFVSDAISKAQAETGEIKGHYLNVTAPTCEEMLKRAEYAKELNQPIIMHDYLTAGFTANTTLARWCRDNGVLLHIHRAMHAVIDRQKNHGIHFRVLAKALRLSGGDHIHTGTVVGKLEGERGITMGFVDLLRENYVEQDKSRGIYFTQDWASLPGVMAVASGGIHVWHMPALVEIFGDDS…	MQTLPKERRYETLSYLPPLTDVQIEKQVQYILSQGYIPAVEFNEASEPTEFYWTLWKLPLFGAKTSREVLGEVQACRSQYPGHYIRVVGFDNIKQCQVLSFIVHKPSRY	MNLKQIAKDTAKTLQSYLTYQALMTVLAQLGETNPPLALWLHTFSVGKVQDGEAYVKELFREQPDLALRIMTVREHIAEEVAEFLPEMVRSGIQQANMEQRRQHLERMTHLSLSNPSPESEQQTISDTDWDH	53032.5	12788.5	6.14	7.76	1.22139	>65℃	1.43361	>65℃	photo		aerobic	non halophile				Nitrogen	multiple so i take the average	7.26773	41.3917	5789	12	47	4	5285	64	freshwater, nitrogen-fixing, filamentous cyanobacterium.	Stackec barrels. height and width 5 (on scheme from Bianchini thesis: https://research-information.bris.ac.uk/ws/portalfiles/portal/325068450/Final_Copy_2022_05_12_Bianchini_G_PhD.pdf) (and i measure exzactly the same on https://ccala.butbn.cas.cz/en/trichormus-variabilis-kutzing-ex-bornet-et-flahault-komarek-et-anagnostidis-0)	2.5	2	5	cylinder	98.1748	59.6903	35
WP_011320601.1	RBC6_20	Nostoc parmelioides FACHB-3921	IB					1		6.1	1		MSYAQTKTQTKSGYKAGVQDYRLTYYTPDYTPKDTDILAAFRVTPQPGVPFEEAAAAVAAESSTGTWTTVWTDLLTDLDRYKGRCYDIEPVPGEDNQFIAYIAYPLDLFEEGSITNVLTSIVGNVFGFKALRALRLEDIRFPVAYIKTFQGPPHGIQVERDKLNKYGRPLLGCTIKPKLGLSAKNYGRAVYECLRGGLDFTKDDENINSAPFQRWRDRFLFVSDAISKAQAETGEIKGHYLNVTAPTCEEMLKRAEYAKELNQPIIMHDYLTAGFTANTTLARWCRDNGVLLHIHRAMHAVIDRQKNHGIHFRVLAKALRLSGGDHIHTGTVVGKLEGERGITMGFVDLLRENYVEQDKSRGIYFTQDWASLPGVMAVASGGIHVWHMPALVEIFGDDS…	MQTLPKERRYETLSYLPPLTDVQIEKQVQYILSQGYIPAVEFNEASEPTEFYWTLWKLPLFGAKTSREVLGEVQACRSQYPGHYIRVVGFDNIKQCQVLSFIVHKPSRY	MNLKQIAKDTAKTLQSYLTYQALMTVLAQLGETNPPLALWLHTFSVGKVQDGEAYVKELFREQPDLALRIMTVREHIAEEVAEFLPEMVRSGIQQANMEQRRQHLERMTHLSLSNPSPESEQQTISDTDWDH	53032.5	12788.5	6.14	7.76	1.22139	>65℃	1.43361	>65℃	photo								GCF_014696625.1	7.77472	41.5	6251	4	66	4	6567	242		inferred from Nostoc parmelioides BTA29: Stacked barrels. height and width 3 (measured on Silvia 2015)	1.5		3	cylinder	21.2058
HFB68562.1	RBC7_3	Calditrichae bacterium isolate HyVt-506 HyVt-506_k145_871940	I_Anaero	1	1	1	1	0		2.2	2	0.4	MPNSNPTRGKGDKALFEAGVKEYSAQGRYYYDPDYTPNPTDVLAAFRITPQEGVPWEEAAAAVAAESSSGTWTTVWSDHLTDQARYAGRTYKIEPIPGQDNQFMAYIAYPLDLFEEGSMPNLMSSIVGNVFGFKAIRALRLEDLHIPPVLLKTFQGPPHGIVVERDLLNKYGRPLLGATMKPKLGLSAKNYGRVVYEALRGGLDFTKDDENITSQPFMRWYDRARFVMEAVHKAEAETGERKGHYLNVTAGDMEEMYRRAEDAKALGSRIIMVDYLTVGFTAFASLSKWCRRNGILLHAHRAMHAVIDRQKNHGIHWRVLAKWARIVGADHVHNGTIVGKLEGDRVSTLAVADLLREDFVPANKERGIFFDQPWVSMAPTMPVASGGIHVWHIPELVAL…	MKLETFSYLPQMSDADIKKQIEYIVKNGWYPGIEYTETPGPENAYWTFWKLPFFNAETPEEVLEEIQECQRNNPNAYIKLTGYDNKRQCQVFSFVVYKPQAAA		53780.5	12143.6	6.58	4.78	1.02292	>65℃	0.188862	55℃~65℃	chemo		anaerobic						GCA_011322305.1 (but I am not sure it is so trustable: the genome seems very short)	1.3056	50.5	1338		13	1	1359	7
RME08239.1	RBC7_4	Anaerolineae bacterium isolate J130 k99_112929	I_Anaero	1	1	1	1	0		1.3	2	0.2	MQDKFYDAGVKDYREAHYYFDLGYQPDPATQVLAAFKITPRPGVAPEEAAAAVAAESSFATWTMVWSDHLVDPARYCARVYHLEPVDEGKRQWMAYIAYPLDLFEEGSIPNLMASLLGNVFGFKPLIALRLEDLYFPPAYLTTFQGPPHGIRQERDMLNKYGRPLLGATMKPKLGLSAKNYGRLIYEALVGGLDFTKDDENITSQTFMRWEHRFEASMEAVHKAEAMTGERKGHYLNVTAHTFDEIFKRAERAKELGSRIIMLDYLIAGMTAFTSVAQWCRENGILLHLHRAFHSVIDRNPDHGVAWPVLAKFARLVGGDHIHNGTIVGKLAGDPQELLDTARMLREPRVTRAEAPTIHFDQDWLSMPGTFPVASGGIHVWHMPALVHYFGDDSILQFG…	MKAQPRAGTFAYLPPLTDQEIRQQIEYIFAQGWMIGLEFSSQISAADTYWHWEKLPYFETRDPDFIMQEIQRMRQEYPRHYIMLTSYDHKRQSQNLSFLVHAPG		52304	12517	6.18	6.04	0.882422	55℃~65℃	0.24296	55℃~65℃	chemo		anaerobic		-	Sugars, polysaccharides, peptidic compounds, pyruvate	Organic		GCA_003694235.1	1.78067	61.5	1766		30	3	1814	15	filament								55
RME84037.1	RBC7_5	Caldilineae bacterium	I_Anaero	1	1	1	1	0		3.1	4	0.3	MSKHPQPAPADAMFEAGVKEYSETHYYYDIGYEPDPNQVLAAFRITPQEGVPWEEAAASVAAESSFATWTAVWSDHLVDPARYCARTYEIRPVPGRDDQFIAYIAYPLDLFEEGSMPNLMSSIVGNVFGFKPLRALRLEDIYIPPALLKTLQGPPHGIQVERDRLNKYGRPLLGATMKPKLGLSAKNYGRLVYEALAGGLDFTKDDENITSQTFMRWRDRFEFVMEAVNKAEAETGERKGHYLNVTAHTMEEIYRRAEYAKELGSRIIMVDYLIVGFTAFTSLSRWCRENSMLLHAHRALHSVVDRHPDHGIHFRVLAKWARIVGVDHIHTGTVVGKLEGDRATTMGVVEMLRTDHLRKERAPGFHFDQPFLSMPGVFPVASGGIHVWHMPDLVSIFGD…	MKTETFSYLPPMTRSQIERQVAYILEQGWMPVVEYTDRIDPAQTYWHWWRLPLFRSPAVEDVMAALDACRQQHPDAFIQISAFDHKRQGQTQSFVVYRPE		53901.6	11933.4	5.86	5.84	1.44554	>65℃	1.72159	>65℃	chemo		facultative anaerobe		-	Sugars, polysaccharides, peptidic compounds, VFA, glycerol	Organic		GCA_003694905.1	3.78165	62.3	3371	3	30	3	3449	42	Multicellular filaments	0.7–0.8 width but unknown length (I measure a length of 2.05 for one cell that is visible. But not sure it is representative.)	0.375	0.375	2.05	cylinder	0.905662	0.905662	55
HDX57131.1	RBC7_9	Dehalococcoidia bacterium isolate SpSt-223 Ga0101941_1000233	I_Anaero	1	1	1	1	0		1.3	2	0.7	MPNRAYEPGVKLYSQLGYYDPDYRPADTDILCCFRVTPQPGVPPEEAAAAVAAESSTGTWTVVWSDLLTDLERYRARCYRLEEVPGQENQYFAYVAYPLDLFEEGSLPNLTSSIVGNVFGFKAVRALRLEDMRIPPVYVKTFQGPPHGIQVERDKLNKYGRPLLGCTIKPKLGLSAKNYGRMVYEALAGGLDFTKDDENINSQPFMRWQDRYLFVMEAVKKAEAETGEAKGHYLNVTAPTMEEIYERAEFARGLGARIIMVDFLTVGFAAHASLARWCRKNGILLHLHRAMHAVIDRQKNHGIHWRVLAKWARLVGGDHVHNGTVVGKLEADRQATIGVNDLLRENFIPADPTRGIFFDQDWASMPGMFPVASGGIHVWHMPDLVTIFGDDAVLQFGGG…	MTIRTETFSYLPAFTEEEVRRQVEYILRNRWTPIVEYTDRPGPDVHYWRLWKLPLFAAQKPDEVMAELAACREANPNCYVRLIGYDPGPQLTRLSLVVYRPAERE		53205.9	12474.1	6.04	5.85	0.663873	55℃~65℃	1.06246	>65℃	chemo		anaerobic	non halophile						1.80523	53.9	2608	3	47	3	2694	33	coccus			0.325				0.158323	32
HDX57131.1	RBC7_9	Dehalococcoides mccartyi gen.	I_Anaero					0		1.3	2	0.7	MPNRAYEPGVKLYSQLGYYDPDYRPADTDILCCFRVTPQPGVPPEEAAAAVAAESSTGTWTVVWSDLLTDLERYRARCYRLEEVPGQENQYFAYVAYPLDLFEEGSLPNLTSSIVGNVFGFKAVRALRLEDMRIPPVYVKTFQGPPHGIQVERDKLNKYGRPLLGCTIKPKLGLSAKNYGRMVYEALAGGLDFTKDDENINSQPFMRWQDRYLFVMEAVKKAEAETGEAKGHYLNVTAPTMEEIYERAEFARGLGARIIMVDFLTVGFAAHASLARWCRKNGILLHLHRAMHAVIDRQKNHGIHWRVLAKWARLVGGDHVHNGTVVGKLEADRQATIGVNDLLRENFIPADPTRGIFFDQDWASMPGMFPVASGGIHVWHMPDLVTIFGDDAVLQFGGG…	MTIRTETFSYLPAFTEEEVRRQVEYILRNRWTPIVEYTDRPGPDVHYWRLWKLPLFAAQKPDEVMAELAACREANPNCYVRLIGYDPGPQLTRLSLVVYRPAERE		53205.9	12474.1	6.04	5.85	0.663873	55℃~65℃	1.06246	>65℃	chemo																	non-motile with a disc-shaped morphology	0.3-1 µm in diameter	0.325			sphere	0.143793
HDX57131.1	RBC7_9	Dehalogenimonas lykanthroporepellens	I_Anaero					0		1.3	2	0.7	MPNRAYEPGVKLYSQLGYYDPDYRPADTDILCCFRVTPQPGVPPEEAAAAVAAESSTGTWTVVWSDLLTDLERYRARCYRLEEVPGQENQYFAYVAYPLDLFEEGSLPNLTSSIVGNVFGFKAVRALRLEDMRIPPVYVKTFQGPPHGIQVERDKLNKYGRPLLGCTIKPKLGLSAKNYGRMVYEALAGGLDFTKDDENINSQPFMRWQDRYLFVMEAVKKAEAETGEAKGHYLNVTAPTMEEIYERAEFARGLGARIIMVDFLTVGFAAHASLARWCRKNGILLHLHRAMHAVIDRQKNHGIHWRVLAKWARLVGGDHVHNGTVVGKLEADRQATIGVNDLLRENFIPADPTRGIFFDQDWASMPGMFPVASGGIHVWHMPDLVTIFGDDAVLQFGGG…	MTIRTETFSYLPAFTEEEVRRQVEYILRNRWTPIVEYTDRPGPDVHYWRLWKLPLFAAQKPDEVMAELAACREANPNCYVRLIGYDPGPQLTRLSLVVYRPAERE		53205.9	12474.1	6.04	5.85	0.663873	55℃~65℃	1.06246	>65℃	chemo																	irregular cocci	0.3–0.6 µm in diameter	0.225			sphere	0.0477129
HDX57131.1	RBC7_9	Dehalogenimonas formicexedens	I_Anaero					0		1.3	2	0.7	MPNRAYEPGVKLYSQLGYYDPDYRPADTDILCCFRVTPQPGVPPEEAAAAVAAESSTGTWTVVWSDLLTDLERYRARCYRLEEVPGQENQYFAYVAYPLDLFEEGSLPNLTSSIVGNVFGFKAVRALRLEDMRIPPVYVKTFQGPPHGIQVERDKLNKYGRPLLGCTIKPKLGLSAKNYGRMVYEALAGGLDFTKDDENINSQPFMRWQDRYLFVMEAVKKAEAETGEAKGHYLNVTAPTMEEIYERAEFARGLGARIIMVDFLTVGFAAHASLARWCRKNGILLHLHRAMHAVIDRQKNHGIHWRVLAKWARLVGGDHVHNGTVVGKLEADRQATIGVNDLLRENFIPADPTRGIFFDQDWASMPGMFPVASGGIHVWHMPDLVTIFGDDAVLQFGGG…	MTIRTETFSYLPAFTEEEVRRQVEYILRNRWTPIVEYTDRPGPDVHYWRLWKLPLFAAQKPDEVMAELAACREANPNCYVRLIGYDPGPQLTRLSLVVYRPAERE		53205.9	12474.1	6.04	5.85	0.663873	55℃~65℃	1.06246	>65℃	chemo				formate and H2													Gram-stain-negative, non-motile, irregular cocci	0.4–1.1 µm in diameter	0.375			sphere	0.220893		32
HDX57131.1	RBC7_9	Dehalogenimonas alkenigignens	I_Anaero					0		1.3	2	0.7	MPNRAYEPGVKLYSQLGYYDPDYRPADTDILCCFRVTPQPGVPPEEAAAAVAAESSTGTWTVVWSDLLTDLERYRARCYRLEEVPGQENQYFAYVAYPLDLFEEGSLPNLTSSIVGNVFGFKAVRALRLEDMRIPPVYVKTFQGPPHGIQVERDKLNKYGRPLLGCTIKPKLGLSAKNYGRMVYEALAGGLDFTKDDENINSQPFMRWQDRYLFVMEAVKKAEAETGEAKGHYLNVTAPTMEEIYERAEFARGLGARIIMVDFLTVGFAAHASLARWCRKNGILLHLHRAMHAVIDRQKNHGIHWRVLAKWARLVGGDHVHNGTVVGKLEADRQATIGVNDLLRENFIPADPTRGIFFDQDWASMPGMFPVASGGIHVWHMPDLVTIFGDDAVLQFGGG…	MTIRTETFSYLPAFTEEEVRRQVEYILRNRWTPIVEYTDRPGPDVHYWRLWKLPLFAAQKPDEVMAELAACREANPNCYVRLIGYDPGPQLTRLSLVVYRPAERE		53205.9	12474.1	6.04	5.85	0.663873	55℃~65℃	1.06246	>65℃	chemo				H2			Reductively dehalogenates polychlorinated aliphatic alkanes										Gram-negative staining, non-motile, non-spore-forming, irregular cocci	0.4–1.1 µm	0.375			sphere	0.220893
HDX57131.1	RBC7_9	Dehalococcoidia bacterium	I_Anaero					0		1.3	2	0.7	MPNRAYEPGVKLYSQLGYYDPDYRPADTDILCCFRVTPQPGVPPEEAAAAVAAESSTGTWTVVWSDLLTDLERYRARCYRLEEVPGQENQYFAYVAYPLDLFEEGSLPNLTSSIVGNVFGFKAVRALRLEDMRIPPVYVKTFQGPPHGIQVERDKLNKYGRPLLGCTIKPKLGLSAKNYGRMVYEALAGGLDFTKDDENINSQPFMRWQDRYLFVMEAVKKAEAETGEAKGHYLNVTAPTMEEIYERAEFARGLGARIIMVDFLTVGFAAHASLARWCRKNGILLHLHRAMHAVIDRQKNHGIHWRVLAKWARLVGGDHVHNGTVVGKLEADRQATIGVNDLLRENFIPADPTRGIFFDQDWASMPGMFPVASGGIHVWHMPDLVTIFGDDAVLQFGGG…	MTIRTETFSYLPAFTEEEVRRQVEYILRNRWTPIVEYTDRPGPDVHYWRLWKLPLFAAQKPDEVMAELAACREANPNCYVRLIGYDPGPQLTRLSLVVYRPAERE		53205.9	12474.1	6.04	5.85	0.663873	55℃~65℃	1.06246	>65℃	chemo				Hydrogen, formate	-	Organic											Disc-shaped, irregular cocci
WP_121444813.1	RBC7_10	Brockia lithotrophica (strain DSM 22653)	IE	1	1	1	1	0		1.5	3	0.3	MSETTRLSAGVKPYAELGYWDPTYEPKDTDVLAVFRLVPQEGVDPIEAAAAVAGESSTATWTVIWTDLLTAYERYQARAYKVEPVPGTDQYLAYIAYNLDLFEEGSIANLVSSIAGNVFGFKAVKALRLEDMRLPLPYVMTFQGPPHGIVMERELLNKFGRPLLGATIKPKLGLSPRSYGRVIYEALRGGLDFTKDDENTNSQPFNRWRDRFLYAMEAVHKAMAETGEIKGHYVNVTAATMEDIYERAEFAKELGSVIVMIDLTIGFSAIQSMAKWARKNGVLLHLHRAMHSTFTRQKTHGISFRVLAKWMRLAGVDHMHAGTVVGKLEGDAYLTKGYYTVLRESSYKADPTLGLYFDQDYGAMPGVMPVASGGLHVGHIPTLVHYFGDDAVLQFGGGT…	MGNFVLRHGAFSYLPPLTDEEIKKQIAYALANGWAVNIEFTYDPHPRNVYWDMWKIPFFDAKDSDAILAELEACRREHPDAYIRINAYDRSYGKQTTRLTFLVQRPKVERGSTLERTVGPGFTQRYAVRPVE		52525.2	15385.3	5.85	7.85	1.63806	>65℃	1.50967	>65℃	chemo		anaerobic		Hydrogen, formate			elemental sulfur, thiosulfate or polysulfide	GCF_003633725.1	1.87913	63.75	1649	8	52	4	1775	39	motile, gram +, thin regular rods of 1.5–3.0 µm in length and 0.3–0.4 µm in width and appeared singly or in pairs	1.5–3.0 µm in length and 0.3–0.4 µm in width	0.175	0.175	2.25	capsule	0.205251	0.205251	62.5
WP_064697605.1	RBC7_19	Rhizobium aegyptiacum	ICD	1	1	1	1	0		2.1	5	1	MNVEAKTEIKGKERYKAGVLKYAQMGYWDGDYKPKDTDILALFRITPQEGVDPIEAAAAVAGESSTATWTVVWTDRLTACDQYRGKAYKVDPVPGTPGQYFVYIAYDLILFEPGSIANLTASIIGNVFSFKPLKAARLEDMRFPVAYVKTYKGPSCGIIVERERLDKFGKPLLGATTKPKLGLSGKNYGRVVYEGLKGGLDFMKDDENINSQAFMHYRDRFLYCMEAVNKASAETGEVKGHYLNITAGTMEEMYRRAEFAKQLGSVIVMVDLIVGWTAIQSISEWCRNNDMILHMHRAGHGTYTRQKNHGISFRVIAKWLRLAGVDHLHAGTAVGKLEGDPMTVQGYYNVLREQKNAVDLQRGIFFEQDWGDMLKVMPVASGGIHAGQMHQLLDLFGDD…	MRITQGCFSSLPDLTDDQISTQVEYCLRKGWSIGIEYTDDPHPRNTYWEMWGNPMFDLKDAKGVMMELEACRKVHGDDYIRINAFDNTRAIESVTMSFIVNRPADEPKLKLTRTDTNGRSQTYSWATARNS		53932.2	15134.8	6.84	5.34	0.856158	55℃~65℃	-0.0889723	<55℃	chemo		aerobic	non halophile				Nitrogen		7.35	60.5	6863	3	49	4	7204	285	Gram negative rods								28
OJW41584.1	RBC7_20	Thiobacillus sp. 65-1059	IAq	1	1		1	0		1.1	2	0.7	MAVKTYNAGVKEYRQTYWMPEYTPLDTDILACFKITPQPGVDREEVAAAVAAESSTGTWTTVWTDLLTDLDYYKGRAYRIEDVPGDDTCFYAFVAYPIDLFEEGSMVNVLTSLVGNVFGFKALRALRLEDIRFPIAYVKTCGGPPLGIQVERDVMNKYGRPLLGCTIKPKLGLSAKNYGRAVYECLRGGLDFTKDDENVNSQPFMRWRDRFAFVHEATEKAIRETGERKGHYLNVTAPTPEEMYKRAEFAKEIGAPIIMHDFLTGGLTANTGLANWCRNNGMLLHIHRAMHAVLDRNPHHGIHFRVLTKVLRLSGGDHLHSGTVVGKLEGDREATLGWIDIMRDSFIKEDRSRGIFFDQDFGSMPGVMPVASGGIHVWHMPALVTIFGDDSVLQFGGGT…	MSEVMDYKSRLSDPASRKFETFSYLPAMDAASIKAQVEYLVKKGWNPAIEHIEPEHMMDSYWYMWKLPMFGETDVTRVLAEAEACHKANPDNHVRLIGYDNFSQSQGASMVIYRGKTV		52638.5	13586.3	6.13	5.76	1.40831	>65℃	1.02113	>65℃	chemo								GCA_001897675.1	2.90602	65	2769	2	41	4	2974	158	Gram negative sulfur oxydizing rods
TARA_111.SAMEA2622478.90.0.22-3_2354994_2	RBC7_21	Proteobacteria	ICD	1	1	1	1	0		0.8	2	0.1	MPDGSEKLTGKARYSAGVLEYKKMGYWEPDYEPKETDIISLFRITPQDGVDPVEAAAAVAGESSTATWTVVWTDRLTACEKYRAKAYRVDPVPNSPGQYFAYIAYDLDLFEPGSIANLTASIIGNVFGFKPLKALRLEDMRLPVAYIKTFQGPATGIVVERERLNCFGRPLLGATVKPKLGLSGRNYGRVVYEALKGGLDFTKDDENINSQPFMHWRDRFLYCMEAVNRASAASGEVKGTYLNVTAGTMEEMYKRAEFAKDLGSVIIMIDLVIGYTAIQSMANWARDNDMILHLHRAGHSTYTRQRNHGVSFRVIAKWMRLAGVDHIHAGTVVGKLEGDPATTKGFYDVMREEYNPQSLETGIFFDQPWASLNKLMPVASGGIHAGQMHQLIQYLGEDV…	MKLTQGTFSFLPDLDDSQIHTQVQYCIDQGWAVSVEYTDDPHPRNTYWEMWGHPMFDNPDAAAVVFELNACRKQFGDYYIRIIAFDSTHGWESIKLSFIVNRPKEEPGFHVSREEVKGRSMRYSIKSYATKNPEGKRY		53455.1	16162.9	5.98	5.93	0.915395	55℃~65℃	1.94309	>65℃
NJM45070.1	RBC7_25	Alkalinema sp. RU_4_3	IB	1	1			1		6	3	1	MSYAQSRTQTKGGYNAGVQDYKLTYYTPDYTPKDTDILAAFRMVPQPGVPPEEAAAAVAAESSTGTWTTVWTDLLTDLDRYKGRCYDIEPVPGEENQYICYIAYPLDLFEEGSVTNLLTSLVGNVFGFKALKSLRLEDLRISVAYLKTFQGPPHGIQVERDRLNKYGRPMLGCTIKPKLGLSAKNYGRAVYEALRGGLDFTKDDENINSQPFQRWRDRFLFVADAIHKAQAETGEIKGHYLNVTAATCEEMLKRAEYAKELEMPIIMHDFLTAGFTANTSLSHWCRDNGVLLHIHRAMHAVIDRQKNHGIHFRVLSKCLRMSGGDHIHTGTVVGKLEGDKAVTLGFIDLLRENYIEQDRSRGVYFTQDWASMPGVMAVASGGIHVWHMPALVDIFGDDS…	MKTLPIEQRYETFSYLPPLTDAQIARQIEYTMEQGYFPCIEFNENPDPKQSYWTMWKLPLFKCNSPQEVLAEVQQCKSQFPTSFIRVVAFDNIKQCQVMSFIVHKPGQGGGYRY	MDLKKIAKDTTRTLISYLTYQAVRVVYEQLDETEPKRAYWLHQFASSESIKDGEAFMRRLFAERADLAFRILTVRETLAIELADFLPEMLTSEMQQANRLLRSQQLERMTQVSTEKIPTEDSLPDGGDSA	53170.7	13414.3	5.87	6.55	0.789606	55℃~65℃	-0.969473	<55℃	photo		aerobic	halotolerant					GCA_012031975.1	5.25286	54	4760	5	64	4	5517	684		Alkalinema aff. pantanalense LEGE 15484 are Stackec barrels. height and width 2 (measured on CUNHA DE OLIVEIRA 2019) Alkalinema pantanalense are Stackec barrels. 1.5–4.1 µm long by 1.1–2.2 µm wide (Gomes Marcal Vieira Vaz 2015)	0.9125	0.9125	2.4	cylinder	6.27808	6.27808
ODS92108.1	RBC7_30	Comamonas sp. SCN 65-56	ICD	1	1	1	1	0		0.9	1		MSSEVTEIIDARKRYKAGVLKYREMGYWRPDYQPKATDIICLFRITPQEGVEPEEAAAGVAGESSCATWTVVWTDRLTACDDYRGKAYQVEQVPNNPQQWFAWIAYDLTLFEPGSIANLTASLIGNVFGFKPLKALRLEDMFIPEAYIKTFDGPPTGLIVERERLDKYGRPLLGATTKPKLGLSGRNYGRVIYEGLKGGLDFMKDDENINSQPFMHWRDRFLNVMDAVNKAQAVTGEIKGSYLNVTAATMEDMYERAEFAKALGSVVVMVDLVIGWTAIQSMAKWCRRNDMVMHMHRAGHSTYTRQKSHGVSFRVIAKWCRLAGVDHLHTGTAVGKLEGDPLTVQGYYNVCRDSHTKRDLPRGLFFDMNWADTKKVMPVASGGIHAGQMHQLLHLFGDD…	MMTNPTQRLTQGQFSFLPDLTDAEISAQIQYGLDKGYAWSVEYTDDPHPRNQYWDMFGMPMFDLRDPAGVLMEVNHCRKTFPNHYIRMMAFDSTRGVESVAMSFIVNRPKYEPGFQLERSEEGGRMMRYRTRSYATGRPENERG		54108.1	16852.8	6.47	5.91	1.2861	>65℃	-0.686623	<55℃	chemo		aerobic						GCA_001724135.1	3.59825	65	3297	1	37	3	3453	115	Gram negative rods	0.5-1.0 ×1-4µm for comamonas according to https://assets.publishing.service.gov.uk/government/uploads/system/uploads/attachment_data/file/422699/ID_17i3.pdf	0.375	0.375	2.5	capsule	0.99402	0.99402
HFD80931.1	RBC8_2	Gammaproteobacteria bacterium	IAq	1		1		0		2.2	3	0.2	MAKTYQAGVKEYRDTYWEPDYTPKDSDLLAVFKITPQPGVPREEAAAAVAAESSTGTWTTVWTDLLTDLDYYKGRAYAIEDVPGDDECYYAFIAYPMGLFEEGSVVNVMTSIVGNVFGFKAVRALRLEDIRFPLWFVTTNPGPPHGIQVERDLLDKYGRPLLGCTIKPKLGLSAKNYGRACYEGLRGGLDFTKDDENVNSQFFMRWRDRFLFVQEACEKAEAETGERKGHYLNVTAPTAEEMYKRAEFAKEIGARIIMSDYLTLGWAAHTSLSKWCRDNGILLHVHRAMHGVIDRNPHHGINFRVLTKILRLMGGDHLHSGTVVGKLEGDREATLGWIDQMRDKYVKEDRSRGIFFDQDWGQMPGVLPVASGGIHVWHMPALVSIFGDDSCLQFGGGTL…	MSEVQDYASRLSDPKSRKMGTFSYLPAMDGDQIRKQIQYIVDQGWNPAIEHTEPQYSASHYWYMWKLPMFGETDVDRILEEVELCKKSNPGNHVRLVGYDNYKQSQGANMVIYKAPLEGDVLKEMEAAAAVHAYELVHK		52880.4	16017.9	5.8	5.49	0.956317	55℃~65℃	1.74387	>65℃									GCA_011321775.1	3.0793	64.5	2913	3	43	3	2990	28
WP_180281710.1	RBC8_3	Azospirillum oleiclasticum RWY-5-1-1	IAq	1		1		0		2	2	0.3	MSKAYSAGVKDYRSTYWEPDYTPRDSDLLACFKVVPQDGVDAEEAAAAVAAESSTGTWTTVWTDLLTDLDHYKGRAYRIEKVPGQTNSWFAFVAYPLDLFEEGSVVNVLTSIAGNVFGFKAVRSLRLEDIRFPLAYVTTCGGPPHGITVERDLMNVYGRPMLGCTIKPKLGLSAKNYGRAVYECLRGGLDFTKDDENVNSQPFMRWRQRFDFVAEAIHKAEAETGERKGHYLNVTAPTVEEMFRRAEHAKSLGMRIIMHDYLTAGFTAHTSLANWCRQNGMLLHVHRALHAVLDRNPNHGIHFRVLAKVLRLMGGDHLHTGTVVGKLEGDREATLGWIDLVRERRVAENRARGLFFDQDWGFMPGLLPVASGGIHVWHVPALLAIYGDDAVFQFGGGTL…	MTAIQDYRSSLDDARSRRYGTFSYLPEMDGARLRTLVDYVIAKGWTPAIEHSEPEHAGGSYWYMWKLPLFAERSVDAVLDEVKACHREHPGHMIRLMGYDNRRQTQGTCVTIHRPGHRPGA		52307.6	13917.6	6.23	7.87	1.40534	>65℃	1.04938	>65℃	chemo		facultative anaerobe	non halophile			D-mannitol, acetate		GCF_013423485.1	7.80851	69.5	7162	4	47	5	7317	99	motile, straight-to-slightly curved rods. PHB intracellular granules (fun fact: heavy oil degrading bacterium)	straight-to-slightly curved rods, 3.1-4.5 μm long and 1.7-2.0 μm wide	0.925	0.925	3.8	capsule	8.55688	8.55688	25
WP_043756787.1	RBC8_4	Imhoffiella purpurea	IAq	1		1		0		4.4	1		MAKTYNAGVKEYRETYWMPNYTPKDTDILACFKITPQAGVPREEAAAAVAAESSTGTWTTVWTDLLTDLDYYKGRAYAIEDVPGNDDAFYAFIAYPIDLFEEGSVVNVFTSLVGNVFGFKAVRALRLEDVRFPIAYVMTCNGPPHGIQVERDLMNKYGRPLLGCTIKPKLGLSAKNYGRAVYECLRGGLDFTKDDENVNSQPFMRWRQRFDFVMEAIDKAERETGERKGHYLNVTAPTPEEMYKRAEYAKEIGAPIIMHDYITGGFCANTGLAQWCQDNGMLLHIHRAMHAVLDRNPNHGIHFRVLTKILRLSGGDHLHTGTVVGKLEGDRESTLGWIDLLRESYVKEDRSRGIFFDQDWGAMPGAFAVASGGIHVWHMPALVTIFGDDAVLQFGGGTL…	MSDMQDYTSSLEDVNSRKFETFSYLPAMTQEQIRKQVEYIISKGWNPAVEHTEPENAFDHYWYMWKLPMFGETDVDTVLAEAEACHKAHPDNHVRLIGFDNYAQSKGAEMVVFRGKPV		52480	13723.2	5.74	4.97	0.989012	55℃~65℃	0.532694	55℃~65℃	photo		strictly anaerobic	halotolerant		fumarate, casamino acids, glucose, glycerol, succinate and valerate	fumarate, casamino acids, glucose, glycerol, succinate and valerate			4.76666	64.8	4110	3	52	4	4240	71	coccoid-shaped, motile	1.7–2.0 µm in diameter	0.925	0.925		sphere	3.31523	3.31523	30
TXF10942.1	RBC8_6	Pelomicrobium methylotrophicum	IAc_noncyano	1		1	1	1	1	1.8	1		MAEKTYQAGVKEYRKTYWTPDYVPLDTDLLACFKVVAQPGVPPEEAAAAVAAESSTGTWTTVWTDLLTDLDYYKGRAYRIEPVPGDPSAFYAFVAYPIDLFEEGSVVNVLTSLVGNVFGFKAIRSLRLEDVRFPIAYVKTCGGPPNGIQVERDRLNKYGRPLLGCTIKPKLGLSAKNYGRAVYECLRGGLDFTKDDENINSQPFMRWRQRFEFVMEAVQKAEAETGERKGHYLNVTAPTPEEMYKRAEFAKELGAPIIMHDFLTAGFTANTGLANWCRENGMLLHIHRAMHAVIDRNPYHGIHFRVLAKCLRLSGGDHLHAGTVVGKLEGDRQATLGWIDIMRESFIPENRRRGIFFDQDWGSMPGVMPVASGGIHVWHMPALVSIFGDDAVFQFGGGT…	MPEIQPYKPTERRGETFSYLPSMTPDKIRKQIQYLVNQGWNPAIEHTEPEKAFSHYWYLWKLPFFGETSVERIMAELESCHRANPGHLVRLIGYDNYTQSQGMAFIVYRGGR		52566.3	13226.9	6.05	7.88	1.0981	>65℃	0.227866	55℃~65℃	chemo		facultative anaerobe	halotolerant	hydrogen, elemental sulfur or thiosulfate	methanol, formate and a number of other organic compounds	Co2 when auto / methanol, formate and a number of other organic compounds when hetero	nitrate or oxygen		3.33	64.8	3204	7	47	4	3364	102	Gram-negative non-spore forming motile straight rods	0.3–0.4 µm in diameter and 0.7–1.6 µm in length	0.175	0.175	1.15	capsule	0.0994183	0.0994183	50
WP_007042721.1	RBC8_7	Thiorhodococcus drewsii	IAc_noncyano	1		1	1	1	1	6.5	2	0.6	MSIKTYDAGVKDYALTYWTPDYVPLDSDLLACFKVTPQADVPREEAAAAVAAESSTGTWTTVWSDLLTDLDYYKGRAYRIEDVPGDRESFYAFVAYPIDLFEEGSIVNVLTSLVGNVFGFKAVRALRLEDIRFPLHYVKTCGGPPNGIQVERDRLDKYGRPFLGATVKPKLGLSAKNYGRAVYEMLRGGLDFTKDDENVNSQPFMRWQNRFEFVMEAVRKAQEETGERKGHYLNVTAPTCEEMFKRAEFAKELGAPIIMHDFLTGGFTANTSLANWCRDNGMLLHIHRAMHAVIDRNPKHGIHFRVLAKCLRLSGGDHLHTGTVVGKLEGDRQSTLGFVDALRESFVPEDRSRGLFFDQDWGGMPGVMAVASGGIHVWHIPALVSIFGDDSVLQFGGGT…	MSNASTMGDHATIGRYETFSYLPPLSRDEVMEQILYILDNGWNASLEHEHPSRSFEYYWPMWKMPFFGEQDPNVILAEIESCRRSYPDHHVRLVGYDTYAQSKGHAFLVYRAA		52250.5	13238.7	5.67	5.38	1.21998	>65℃	0.368603	55℃~65℃	photo		strict anaerobe	halotolerant	light (and Hydrogen sulfide (up to 11 mM), sulfur, thiosulfate, and molecular hydrogen used as electron donr) (and acetate when photoorgano)	formate, acetate, propionate, butyrate, valerate, glycolate, pyruvate, crotonate, malonate, succinate, fumarate, ascorbate, methanol, ethanol, propanol, fructose, and casamino acids???	CO2 or formate, acetate, propionate, butyrate, valerate, glycolate, pyruvate, crotonate, malonate, succinate, fumarate, ascorbate, methanol, ethanol, propanol, fructose, and casamino acids????			5.52	62.3	4572	5	51	4	4759	127	Motile, Coccus-shaped, Gram- (purple sulfur bacterium) Intracellular membranes were of the vesicular type. However, additional concentric membrane structures were present. diplococci are formed during binary fission. Photosynthetic membranes of vesicular type. Ultrathin sections also show lamellar intracellular membranes.	2.0–3.5 µm in diameter	1.375	1.375		sphere	10.8892	10.8892	32.5
NER37956.1	RBC8_8	Oscillatoria sp. SIO1A7	IB	1		1	1	1	1	7.4	1		MVQAKSAGFEAGVKDYKLTYYMPEYTPKDTDILAAFRVTPQPGVPIEEAAAAVAAESSTGTWTTVWTDGLTDLDRYKGRCYDIESVKGEDNQFICFVAYPLDLFEEGSVTNMLTSIVGNVFGFKALRALRLEDMRIPIAYLKTFQGPPHGITVERDKLNKYGRPLLGCTIKPKLGLSAKNYGRAVYECLRGGLDFTKDDENINSQPFMRWRDRFLFVAEAIKKAEAETGEVKGHYLNVTAPTCEEMMKRAEFVKELEMPILMHDYLTGGFTANTTLAHWCRDNGVLMHIHRAMHAVIDRQKIHGIHFRVLAKCLRMSGGDHLHSGTVVGKLEGEKGITMGFVDLMREDHIEEDRARGIYFTQDWASMAGVMPVASGGIHVWHMPALVEIFGDDSCLQFG…	MKTLPKERRYETLSYLPPLTDQQISKQIEYMLKEGYIPAIEFNETSDVGENYWTMWKLPLFSAQTPQDVLNEVRECRQDYQNCYIKVVGFDNIKQCQMVSFIVHKPGSSRY	MDPKRVAKDTAVAVQNYLTYQAVRIAINQLTETNPGLAIWLRQF SAGNNFQQSEMYLEGLLKENKELGLRIMTIRQHLAEEIMEFMPEMVQTNIRQANMEHR RELLERMTQSPPIISSNPAESTHPELDANEHSD	52531.6	13180.9	5.8	5.81	0.477317	55℃~65℃	1.54624	>65℃	photo		aerobic	halotolerant					GCA_010672965.1	9.08137	48	7730	5	58	4	8169	371
MBE2275614.1	RBC8_9	Paracoccaceae bacterium/Rhodobacteraceae bacterium	IAq	1		1		0		3	2	0.3	MNAPDRKKYDAGVKDYRSTYWEPDYTLRETDVLAVFKVIPQAGVSREEAAAAVAAESSTGTWTTVWTDLLTDLDHYKGRAYRIEDVPGHDEAFYAFIAYPADLFEEGSVVNVFTSLVGNVFGFKAVRSLRLEDVRFPIWFVKTCFGPPHGINVERDKMDKYGRPLLGCTIKPKLGLSAKNYGRAVYECLRGGLDFTKDDENVNSQPFMRWRDRFDFCQEAIGKSERETGERKGHYMNVTAPTVEEMFRRAEYAKEIGTPIIMSDYITLGWAAHNSLSRWCRDNGMLLHVHRAMHAVIDRNPNHGINFRVLAKLLRLLGGDHLHSGTVVGKLEGDRAATLGWIDLLRDRFVAEDRSRGIFFDQDWGSMPGVFPVASGGIHVWHMPALVAIFGDDSVLQFG…	MSDLQDYTSRLSDPTSRKMGTFSYLPPMTGDQIRKQVDWIVKHGWNPAIEHTEPQFATSTYWYMWKLPMFGESDVDAILAELKACHEANPDNHVRLIGYDNFTQSQGANMVVYRGVPV		53611.2	13542.1	6.17	5.41	1.71195	>65℃	0.811909	55℃~65℃									GCA_014879735.1	4.39044	66.5	4082		35	3	4187	67
NNG14147.1	RBC8_10	Gammaproteobacteria bacterium	IAc_noncyano	1		1	1	1	1	4.7	2	0	MSASKAYEAGVKEYREKYWTPDYVPLDTDLLACFKCTGQPGVPREEVAAAVAAESSTGTWSTVWSEYLTDLEFYKGRAYRIEDVPGDSDAFYTFIAYPIDLFEEGSIVNVLTSLVGNVFGFKALKHLRLEDIRFPIAYIKTCGGPPAGIALERDRLNKYGRPMLGATIKPKLGLSAKNYGRAVYECLRGGLDMTKDDENVNSQPFMRWRDRFEFVAEAIDKAERETGERKGHYLNVTAATPEEMYKRAEFAKEVGSPIIMHDFLTGGFTANTGLANWCRENGMLLHIHRAMHAVIDRHPKHGIHFRVLAKCLRLSGGDHLHTGTVVGKLEGDRNSTLGFVDQLRESFVPEDRSRGVFFDQDWGSMPGVMAVASGGIHVWHMPALVTIFGDDSMLQFGGG…	MNTTGDYQTKPTLETFGFLPKFSAEDVQKQVAYIIANNLTPAIEHEHPSNSMDHYWTMWKLPFFGETNMGNVLAELEACRRSYPDHHVRLIGYDAYTQTQGSCFVVYEG		52412.9	12512.9	5.81	5.16	0.761055	55℃~65℃	1.97715	>65℃				halotolerant					GCA_013003905.1	0.979601	52	1303	2	13	2	1330	10
NCO76356.1	RBC8_11	Cyanobacteria bacterium CG_2015-16_32_12	IB	1		1	1	1		8.4	3	2.1	MVQAGSKNGFKAGVQDYRLTYYTPDYTPKDTDLLACFRMTPQPGVPPEECAAAVAAESSTGTWTTVWTDGLTDLDRYKGRCYNVEPVQGEDNQYFVFVAYPLDLFEEGSITNVLTSLVGNVFGFKALRALRLEDIRFPVALIKTYQGPPHGITVERDLLNKYGRPLLGCTIKPKLGLSAKNYGRAVYECLRGGLDFTKDDENINSQPFMRWRDRFLFVQEAISKAQAETNEMKGHYLNVTAGTCEEMMKRAEFAKEIGTPIIMHDFFTGGFTANTTLAKWCRENGLLLHIHRAMHAVVDRQKNHGIHFRVLAKCLRLSGGDHLHSGTVVGKLEGDRAVTLGFVDLMREDYVEEDRSRGVFFTQDYASLPGVMPVASGGIHVWHMPALVEIFGDDSCLQF…	MQTLPKERRYETLSYLPPLTDQQIVKQVQYLLDQGFIPAIEFEKDPLPTDHHWTLWKLPLFNAVSPQEVLNEVRECKAQYSDSYIRVIAFDNLRQCQTVSFIVHKPNATRF	MTYKQVVKDTAKVLQSYLTYQAVRVIIEQLSETNPGQAIWLSDY SDQKKVQDSDTYISELIKENKELVLRILTVREDLAEQVLEFLPEMVKTNINQSNMEHR RHLLERLTQTQSSSLMSSPVDETNFKSNQSENKEE	52527.1	13135.9	5.85	6.27	1.02798	>65℃	1.96191	>65℃	photo		aerobic	non halophile						3.35	32.3	3046	3	37	4	3179	89
WP_185465331.1	RBC8_12	Synechococcus sp. BSA11S	IAc_cyano	1		1	1	1	1	10.5	6	2.1	MSKKYDAGVKEYRDTYWTPDYVPLDTDLLACFKVTGQEGVPKEEVAAAVAAESSTGTWSTVWSELLTDLDFYKGRCYRIEDVPGDKESFYAFIAYPLDLFEEGSITNVLTSLVGNVFGFKALRHLRLEDIRFPMAFIKTCPGPPNGICVERDRMNKYGRPLLGCTIKPKLGLSGKNYGRVVYECLRGGLDFTKDDENINSQPFQRWQNRFEFVAEAVQSAQEETGEKKGHYLNCTASTPEEMYERAEFAKELGQPIIMHDYITGGFTANTGLSKWCRKNGMLLHIHRAMHAVIDRHPKHGIHFRVLAKCLRLSGGDQLHTGTVVGKLEGDRQTTLGFIDQLRESFVPEDRSRGNFFDQDWGSMPGVFAVASGGIHVWHMPALVAIFGDDSVLQFGGGTH…	MPFKSTVGDYQTVATLETFGFLPPMSQDEIYDQIAYIIAQGWSPLVEHVHPSRSMATYWSYWKLPFFGEKDLGVIVSELEACHRAYPDHHVRLVGYDAYTQSQGSCFVVFEAR		52485.9	12957.5	5.88	5.14	1.14305	>65℃	0.938453	55℃~65℃	photo		aerobic	halotolerant					GCF_014224355.1	2.70958	66	2890	3	43	4	3045	105		Size can be found in their atlas: https://pdfs.semanticscholar.org/74e5/d90ce8f1cf7f590f74d21525cc1e7cb72cf1.pdf	0.51	0.51	1.53	capsule	0.972383	0.972383
WP_185465331.1	RBC8_12	Synechococcus sp. CS-205	IAc_cyano					1		10.5	6	2.1	MSKKYDAGVKEYRDTYWTPDYVPLDTDLLACFKVTGQEGVPKEEVAAAVAAESSTGTWSTVWSELLTDLDFYKGRCYRIEDVPGDKESFYAFIAYPLDLFEEGSITNVLTSLVGNVFGFKALRHLRLEDIRFPMAFIKTCPGPPNGICVERDRMNKYGRPLLGCTIKPKLGLSGKNYGRVVYECLRGGLDFTKDDENINSQPFQRWQNRFEFVAEAVQSAQEETGEKKGHYLNCTASTPEEMYERAEFAKELGQPIIMHDYITGGFTANTGLSKWCRKNGMLLHIHRAMHAVIDRHPKHGIHFRVLAKCLRLSGGDQLHTGTVVGKLEGDRQTTLGFIDQLRESFVPEDRSRGNFFDQDWGSMPGVFAVASGGIHVWHMPALVAIFGDDSVLQFGGGTH…	MPFKSTVGDYQTVATLETFGFLPPMSQDEIYDQIAYIIAQGWSPLVEHVHPSRSMATYWSYWKLPFFGEKDLGVIVSELEACHRAYPDHHVRLVGYDAYTQSQGSCFVVFEAR		52485.9	12957.5	5.88	5.14	1.14305	>65℃	0.938453	55℃~65℃	photo								GCF_025128255.1		67	2446	7	41	4	2535	37
WP_185465331.1	RBC8_12	Synechococcus sp. BSF8S	IAc_cyano					1		10.5	6	2.1	MSKKYDAGVKEYRDTYWTPDYVPLDTDLLACFKVTGQEGVPKEEVAAAVAAESSTGTWSTVWSELLTDLDFYKGRCYRIEDVPGDKESFYAFIAYPLDLFEEGSITNVLTSLVGNVFGFKALRHLRLEDIRFPMAFIKTCPGPPNGICVERDRMNKYGRPLLGCTIKPKLGLSGKNYGRVVYECLRGGLDFTKDDENINSQPFQRWQNRFEFVAEAVQSAQEETGEKKGHYLNCTASTPEEMYERAEFAKELGQPIIMHDYITGGFTANTGLSKWCRKNGMLLHIHRAMHAVIDRHPKHGIHFRVLAKCLRLSGGDQLHTGTVVGKLEGDRQTTLGFIDQLRESFVPEDRSRGNFFDQDWGSMPGVFAVASGGIHVWHMPALVAIFGDDSVLQFGGGTH…	MPFKSTVGDYQTVATLETFGFLPPMSQDEIYDQIAYIIAQGWSPLVEHVHPSRSMATYWSYWKLPFFGEKDLGVIVSELEACHRAYPDHHVRLVGYDAYTQSQGSCFVVFEAR		52485.9	12957.5	5.88	5.14	1.14305	>65℃	0.938453	55℃~65℃	photo								GCF_014224335.1		66	2892	3	43	4	3046	104
WP_163097315.1	RBC8_13	Acidithiobacillus ferrianus	IAc_noncyano	1		1	1	1	1	5.2	1		MAVKKYEAGVKEYRQTYWAPEYMPLDSDILACFKITPQPGVDREEAAAAVAAESSTGTWTTVWTDLLTDMDYYKGRAYRIEDVPGDDTSFYALIAYPIDLFEEGSVVNVFTSLVGNVFGFKAVRALRLEDVRFPLAYVKTCNGPPHGIQVERDKMNKYGRPLLGCTIKPKLGLSAKNYGRAVYECLRGGLDFTKDDENVNSQPFMRWRDRFLFVADAIQTAETETGERKGHYLNVTAPSPEEMYERAEFAKELNMPIIMHDFLTGGFCANTGLARWCRKNGILLHIHRAMHAVVDRNPHHGIHFRVLAKALRLSGGDHLHTGTVVGKLEGDRGATQGWVDLLRESFVPEDRDRGIFFDQDWGSMPGVFAVASGGIHVWHMPALLAIFGDDAIFQFGGGT…	MADIQDYNSTPKYETFSYLPAMTPEKMRRQIAYLVSQGWNPGIEHVEPERASKYYWYMWKLPMFGEQSVDAVITELEACHRAHPNHHVRLVGYDNYSQSQGSSFVVFRGR		52800.3	12922.4	5.67	6.5	1.81752	>65℃	0.492273	55℃~65℃	chemo		facultative anaerobe		ferrous iron, elemental sulfur or hydrogen			can be O2 when the donor is ferrous iron, sulfur and hydrogen/ can be ferric iron when the donor is sulfur or hydrogen		3.17	58.2	3063	7	47	4	3201	80	Gram-negative, motile, flagellated, straight rods that do not form endospores. Forms ferric iron-stained colonies on acidic ferrous iron-containing solid media	straight rods 1.2–2.5 μm in length (and 0.3um width)	0.15	0.15	1.85	capsule	0.1237	0.1237	30
WP_024850198.1	RBC8_14	Hydrogenovibrio kuenenii DSM 12350	IAc_noncyano	1		1	1	1	1	8.3	1		MASKTFDAGVQDYQLTYWTPDYTPLDTDLLACFKVVPQEGVPREEAAAAVAAESSTGTWTTVWTDLLTDMEFYKGRAYRIEDVPGDKNAFYAFIAYPLDLFEEGSVVNVLTSLVGNVFGFKAVRSLRLEDLRFPMAFIKTCGGPPSGIQVERDKLNKYGRPMLGCTIKPKLGLSAKNYGRAVYECLRGGLDLTKDDENINSQPFQRWRDRFEFVAEAVDKATAETGERKGHYLNVTAGSVEEMMKRAEFAKELGQPIIMHDFLTAGFTANTTLANWCRDNGMLLHIHRAMHAVIDRNPNHGIHFRVLAKCLRLSGGDHLHTGTVVGKLEGDRASTLGFVDQLRESFVPEDRSRGVFFDQDWGSMPGVMAVASGGIHVWHMPALVNIFGDDSVLQFGGGT…	MSMQTDDYRTQYTLETFSFLPELTADEVYDQIVYIINQGWTPALEHEDPANASAHYWGMWKLPLFGTRDPNEVLAELDACRQAYPNHLIRLIGYDNYTQCQGHNFVVYRPRGM		51925.2	13238.6	5.55	4.68	1.18355	>65℃	0.82727	55℃~65℃	chemo		strict aerobe	halotolerant	thiosulfate, tetrathionate, sulfur and sulfide			Nitrate is not used as terminal electron acceptor (so it is O2?)	GCF_000526715.1	2.45246	41.5	2216	9	43	3	2278	7	Vibrio, motile. Gram-	width: 0.3-0.4 / lenght: 1.0-2.5	0.175	0.175	1.75	capsule	0.157145	0.157145	31
MAJ75541.1	RBC8_15	Candidatus Thioglobus sp. MED612	IAq	1		1		0		4.9	1		MAKKGYDAGVKEYRDTYWMPEYEPVDTDILACFKITPQPGVPREEVAAAVAAESSTGTWTTVWTDLLTDLDHYKGRAYRIEDVPGSDDAIYAFIAYPIDLFEEGSIVNVLTSLVGNVFGFKALRALRLEDIRFPIAYVMTCGGPPNGIEVERDKMNKYGRPLLGCTIKPKLGLSAKNYGRACYEGLRGGLDFTKDDENVNSQPFMRWRDRFGFVQDAIERAERETGERKGHYLNVTAPTPEEMYKRAEYAKELGTPIIMHDFFTAGFTANTGLANWCRDNGLLLHIHRAMHAVVDRNPNHGIHFRVLAKCLRLSGGDHMHSGTVVGKLEGDRDSTLGWIDCMRDSFIKEDRSRGIFFDQDFGSMPGMLPVASGGIHVWHMPALVNIFGDNSVLQFGGGT…	MSKVQDYPSRLGDNSSRKFETFSYLPAMTDKQIREQVQYIVDQGYNPGVEHTEVENAMENYWYMWKLPMFGETDVDTILAECKACHDANPENHVRLIGYDNYAQSQGASMVIYRGKGFK		52705.2	13788.3	5.8	5.09	1.63335	>65℃	0.432796	55℃~65℃	chemo		facultative anaerobe	halotolerant					GCA_002689885.1	0.908843	38.5	1081		15	3	1127	28				0.175				0.0224493
MAJ75541.1	RBC8_15	Candidatus Thioglobus sp. MCMED-G43	IAq					0		4.9	1		MAKKGYDAGVKEYRDTYWMPEYEPVDTDILACFKITPQPGVPREEVAAAVAAESSTGTWTTVWTDLLTDLDHYKGRAYRIEDVPGSDDAIYAFIAYPIDLFEEGSIVNVLTSLVGNVFGFKALRALRLEDIRFPIAYVMTCGGPPNGIEVERDKMNKYGRPLLGCTIKPKLGLSAKNYGRACYEGLRGGLDFTKDDENVNSQPFMRWRDRFGFVQDAIERAERETGERKGHYLNVTAPTPEEMYKRAEYAKELGTPIIMHDFFTAGFTANTGLANWCRDNGLLLHIHRAMHAVVDRNPNHGIHFRVLAKCLRLSGGDHMHSGTVVGKLEGDRDSTLGWIDCMRDSFIKEDRSRGIFFDQDFGSMPGMLPVASGGIHVWHMPALVNIFGDNSVLQFGGGT…	MSKVQDYPSRLGDNSSRKFETFSYLPAMTDKQIREQVQYIVDQGYNPGVEHTEVENAMENYWYMWKLPMFGETDVDTILAECKACHDANPENHVRLIGYDNYAQSQGASMVIYRGKGFK		52705.2	13788.3	5.8	5.09	1.63335	>65℃	0.432796	55℃~65℃	chemo		facultative anaerobe		inorganic sulfur				GCA_013911295.1		38	738		8	2	749	1	small (~0.3-0.4 μm) cocci shaped bacterium that produces extracellular globules resembling those produced by “Ca. T. singularis” PS1	~0.3-0.4 μm cocci	0.175			sphere	0.0224493
MAJ75541.1	RBC8_15	Candidatus Thioglobus sp. TMED218	IAq					0		4.9	1		MAKKGYDAGVKEYRDTYWMPEYEPVDTDILACFKITPQPGVPREEVAAAVAAESSTGTWTTVWTDLLTDLDHYKGRAYRIEDVPGSDDAIYAFIAYPIDLFEEGSIVNVLTSLVGNVFGFKALRALRLEDIRFPIAYVMTCGGPPNGIEVERDKMNKYGRPLLGCTIKPKLGLSAKNYGRACYEGLRGGLDFTKDDENVNSQPFMRWRDRFGFVQDAIERAERETGERKGHYLNVTAPTPEEMYKRAEYAKELGTPIIMHDFFTAGFTANTGLANWCRDNGLLLHIHRAMHAVVDRNPNHGIHFRVLAKCLRLSGGDHMHSGTVVGKLEGDRDSTLGWIDCMRDSFIKEDRSRGIFFDQDFGSMPGMLPVASGGIHVWHMPALVNIFGDNSVLQFGGGT…	MSKVQDYPSRLGDNSSRKFETFSYLPAMTDKQIREQVQYIVDQGYNPGVEHTEVENAMENYWYMWKLPMFGETDVDTILAECKACHDANPENHVRLIGYDNYAQSQGASMVIYRGKGFK		52705.2	13788.3	5.8	5.09	1.63335	>65℃	0.432796	55℃~65℃	chemo								GCA_002169705.1		38.5	967	2	17	3	1007	18
MAJ75541.1	RBC8_15	Candidatus Thioglobus autotrophicus strain EF1	IAq					0		4.9	1		MAKKGYDAGVKEYRDTYWMPEYEPVDTDILACFKITPQPGVPREEVAAAVAAESSTGTWTTVWTDLLTDLDHYKGRAYRIEDVPGSDDAIYAFIAYPIDLFEEGSIVNVLTSLVGNVFGFKALRALRLEDIRFPIAYVMTCGGPPNGIEVERDKMNKYGRPLLGCTIKPKLGLSAKNYGRACYEGLRGGLDFTKDDENVNSQPFMRWRDRFGFVQDAIERAERETGERKGHYLNVTAPTPEEMYKRAEYAKELGTPIIMHDFFTAGFTANTGLANWCRDNGLLLHIHRAMHAVVDRNPNHGIHFRVLAKCLRLSGGDHMHSGTVVGKLEGDRDSTLGWIDCMRDSFIKEDRSRGIFFDQDFGSMPGMLPVASGGIHVWHMPALVNIFGDNSVLQFGGGT…	MSKVQDYPSRLGDNSSRKFETFSYLPAMTDKQIREQVQYIVDQGYNPGVEHTEVENAMENYWYMWKLPMFGETDVDTILAECKACHDANPENHVRLIGYDNYAQSQGASMVIYRGKGFK		52705.2	13788.3	5.8	5.09	1.63335	>65℃	0.432796	55℃~65℃	chemo		facultative anaerobe		inorganic sulfur													small (~0.3-0.4 μm) cocci shaped bacterium that produces extracellular globules resembling those produced by “Ca. T. singularis” PS1	~0.3-0.4 μm cocci	0.175			sphere	0.0224493
WP_085216190.1	RBC8_16	Methylomagnum ishizawai	IAq	1		1		0		1	1		MATKTYSAGVKQYRETYWDPDYTPAATDLLAVFKITPQPGVDPEEAAAAVASESSTGTWTTVWTDLLTDLDYYKGRAYRIEAVPGHPEQFYAFIAYPIDLFEEGSVVNVLTSLVGNVFGFKAVRGLRLEDVHFPIAYIKTCGGPPHGIQVERDIMNIYGRPLLGCTIKPKLGLSAKNYGRAVYECLRGGLDFTKDDENVNSQPFMRWRQRFDFVQEAIDKAEVETGERKGHYLNVTAPTPEEMYKRAEYAKAIGSRIIMHDFLSGGFCANTGLANWCRENGMLLHIHRAMHAVIDRNPSHGIHFRVLAKVLRLSGGDHLHTGTVVGKLEGDRAAVLGVIDLLRERRVKEDRSRGIFFDQDWGSMPGVFTVGSGGIHVWHMPALLGIFGDDAVFQFGGGT…	MSEIRDFSPSSRKLGTFSYLKEMEPERIRKQVEYIVRRGWNPAVEHSEPENAFDHYWYMWKLPLFGETDVDKILAEAAACRAAHPHNHVRLVGYDTRRQSQGAALVVYRGLAAA		52240.7	13191.8	6.08	7.92	1.76071	>65℃	0.746596	55℃~65℃	chemo		aerobic	non halophile	methane and methanol?	methane and methanol?	methane and methanol		GCF_900155475.1	5.4801	63	4663	3	47	4	4182	63	Gram-stain-negative, motile rods with a single polar flagellum and contained an intracytoplasmic membrane system typical of type I methanotrophs	2.0–4.0 μm long and 1.5–2.0 μm wide	0.875	0.875	3	capsule	5.81276	5.81276	32
WP_108221872.1 (replace A4WZV1.1 at 99.4%)	RBC8_17	Cereibacter azotoformans	IAq	1		1		0		2.1	1		MAAKTYDAGVKDYRSIYWEPQYQVKDSDILAVFKVVPQPGVSREEAAAAVAAESSTATWTTVWTDLLTDLDYYKGRAYAIEDVPGSDEAFYAFIAYPMDLFEEGSVVNVFTSLVGNVFGFKAVRALRLEDVRFPLWFVMTCPGAPHGMKVERDLLDKYGRPLLGCTIKPKLGLSAKNYGRAVYECLRGGLDFTKDDENVNSQPFLRWRDRFLFCQEAIEKAEAETGERKGHYMNVTAGTMEEIYERAEFAKEIGTPIIMSDYLTVGWSAHTSLSRWCRKNGMLLHVHRAMHAVMDRNPNHGINFRVLAKILRLMGGDHLHSGTVVGKLEGDREATIGWINLLRDRFIKADRSRGIFFDQDWGPQPGLFPVASGGIHVWHMPALVSIFGNDSVLQFGGGT…	MSVQDYKSRLSDPASRKMGTFSYLPPMTEDEIRRQVEWIVKNGWNPAIEHTEPEFASGTYWYMWKLPMFGETDVDAILAELKACHEANPDNHVRLIGYDNFTQSQGANMVVYRGAAV		53101.9	13419	6.15	5.08	1.84702	>65℃	1.4969	>65℃	photo		facultative anaerobe	halotolerant	sulfide is the electron donor when photoS (SO BEWARE IT is just the lectron donor AND NOT THE ENERGY (light is energy source here))		acetate, pyruvate, lactate, succinate, fumarate, malate, D-xylose, D-fructose, D-glucose, D-mannose, D- mannitol, L-alanine, L-asparagine, L-glutamate, peptone, Casamino Acids, and yeast extract, formate, propionate, butyrate, malonate, D-dulcitol, D-sorbitol, glycerol, and L-Ieucin	nitrate when Anaerobic growth in darkness / sulfide when phototrohic	GCF_003050905.1	4.4145	68.5	4148	3	41	3	3019	58	motile, ovoid to rod-shaped, 0.6-1.0 um wide and 0.9-1.5 um long. Cells divide by binary fission. Gram negative	ovoid to rod-shaped, 0.6-1.0 um wide and 0.9-1.5 um long	0.4	0.4	1.2	capsule	0.469145	0.469145	32.5
TSA10292.1	RBC8_18	Betaproteobacteria bacterium	IAq	1		1		0		2.8	1		MGKAGSGYSAGVKDYRQTYWEPDYPVKDTDLLACFKITPQEGVPREEAAAAVAAESSTGTWTTVWTDLLTDLDHYKGRAYRIEDVPGDPSCFYAFIAYPIDLFEEGSVVNVLTSLAGNVFGFKAIRALRLEDVRFPLAYVMTCGGPPHGIAVERDIMNKYGRPLLGCTIKPKLGLSAKNYGRAVYECLRGGLDFTKDDENVNSQPFMRWRQRFDFVAEAVKKAEAETGERKGHYLNVTAPTPEEMYKRAEHAKALDMPIIMHDFLTGGFCAHTGLANWCRNNGILLHVHRALHAVLDRDRHHGIHFRVLAKCLRLSGGDHLHSGTVVGKLEGDREATLGWIDLMREKFIPENRARGIFFDQDFGFMPGLFPVASGGIHVWHIPALVAIFGDDSVMQFGG…	MSEMRDYKSRRSDPASRKFGTFSYLPAMTPERIRKQVEFIVARGWTPALEHTEPTHLMDNYWYMWKLPLFGETNVDRVLAEAEACHKANPNNHVRLVGYDKLKQTQGAAMVVFRGKTV		52622.3	13718.6	6.12	9.51	1.04173	>65℃	0.405338	55℃~65℃									GCA_007280315.1	3.04613		2989	3	30	2	3077	53
WP_024851896.1	RBC8_19	Hydrogenovibrio kuenenii DSM 12350	IAq	1		1		0		4.1	2	0.2	MAKTYNAGVKEYRETYWMPEYEPKDSDFLACFKVVPQPGVPREEIAAAVAAESSTGTWTTVWTDLLTDLDYYKGRAYRIEDVPGDDSAFYAFIAYPIDLFEEGSIVSVMTSLVGNVFGFKALRSIRLEDIRFPLAYVMTCGGPPHGIEVERDKMDKYGRPMLGCTIKPKLGLSAKNYGRAVYECLRGGLDFTKDDENVTSQPFMRWRDRFLFCQDAIEKAEAETGERKGHYLNVTAGTPEEMYERAEFAKEIGSPIVMHDFLTGGLTANTGLANYCRKNGLLLHIHRAMHGVIDRNPMHGIHFRVLSKVLRLSGGDHLHSGTVVGKLEGDREATLGWIDIMRDSFIAEDRSRGIMFDQDFGAMPGVIPVASGGIHVWHMPALVSIFGDNSVLQFGGGTL…	MSQVQDYPSRLSDPKSRKAETFSYLPKMDAEQIKAQVQYIIDKGWNPAIEHSEPENAFSYYWYMWKLPMFGETDADAVLAEVDACIKANPNNHVRLIGYDNFAQSQGANMLVKRGDM		52460.1	13427	5.65	5.06	1.71913	>65℃	0.793329	55℃~65℃	chemo		aerobic	halotolerant	thiosulfate, tetrathionate, sulfur and sulfide			Nitrate is not used as terminal electron acceptor (so it is O2?)	GCF_000526715.1	2.45246	41.5	2216	9	43	3	2278	7	Vibrio, motile. Gram-	width: 0.3-0.4 / lenght: 1.0-2.5	0.175	0.175	1.75	capsule	0.157145	0.157145	31
TARA_112.SAMEA2622568.696.0.22-3_4274_7	RBC8_22	Alphaproteobacteria	IAq	1		1		0		2.5	2	0.1	MSENQYSAGVRDYRETYWEPDYTPKETDLLACFKIVAQAGVPREEAAAAVAAESSTGTWTTVWTDLLTDLDYYKGRAYSIEDVSGDENAFYAFVAYPLDLFEEGSVVNVLTSLVGNVFGFKAIRSLRLEDVRFPLHYVLTCGGPPNGITVERDVMNKYGRPLLGCTIKPKLGLSAKNYGRAVYECLRGGLDFTKDDENVNSQPFMRWQQRFNFVADAVHLATKETGERKGHYLNVTAPTVEEMYKRAEHAKSLDMPIIMHDYLTAGFTANTSLANWCRDNGMLLHIHRAMHAVIDRNPYHGIHFRVLAKCLRLSGGDHLHSGTVVGKLEGDREATLGWISMMRDSYVKEDRKRGIFFDQDWGHMPGMLPVASGGIHVWHMPALVSIFGDDAVLQFGGGT…	MSNIQDYPSRIGERSSLKLGTFSYLTQMNSDRLRKQIDYLVRQNWDAALEHVEPERAGSNYWYLWKLPLFGERNADVILDEIEACKTANPGHHVRLIGYDKLRQTQGTAMVVHRGD		52398.7	13465	5.81	6.9	1.18795	>65℃	1.08775	>65℃
RMH45282.1	RBC8_23	Alphaproteobacteria bacterium	IAq	1		1		0		4.2	2	0.3	MGTQGHNQPGAYKAGVKEYRETYWEPDYQVKDSDILACFKVVPQPGVPREEAAAAVAAESSTGTWTTVWTDLLTDLEYYKGRAYRIEDVPGDDNAFYAFIAYPIDLFEEGSVVNVITSLAGNVFGFKAVRGLRLEDIRFPLHYVLTCGGPPHGITVERDILNKYGRPLLGCTIKPKLGLSAKNYGRAVYEALRGGLDFTKDDENINSQPFMRWKQRFDFVMEAVQKAEAETGERKGHYLNVTAGTVEEMLKRAEYAKSLGARIIMHDFLTAGFTANTTLANWCRDNGLLLHIHRALHAVLDRNPNHGIHFRVLAKMLRLSGGDHMHSGTVVGKLEGDRAATLGWIDIMRDRYIKEDRSRGIFFDQDFGPMPGLFPVASGGIHVWHMPALVSIFGDDSVL…	MLDIQDYPGPAPKRFEALSYLPQLSDDEIRKQIAYCAEQGWDCVIEHTEPENANTDYWYMWKLPLFGQRDVDAILAEAELCARQHPEHHVRISANDRYRQVTAFSLVVRRAA		53261.7	13063.5	6.26	5.09	1.25804	>65℃	0.20873	55℃~65℃									GCA_003696705.1	2.82021	67	2912	2	40	3	2989	32
TQV62574.1	RBC8_24	Halothiobacillaceae bacterium	IAq	1		1		0		2.9	2	0.4	MAKTYQAGVKEYRATYWEPNYTPKESDVLACFKVTPQPGIDREEVAAAVAAESSTGTWTTVWTDLLTDLNYYKGRAYRIEDVPGSDAEFYAFIAYPIDLFESGSIVNVFTSLVGNVFGFKALRAIRLEDIRFPLAYVTTCDGPPHGIQVERDMMNKYGRPMLGCTIKPKLGLSAKNYGRAVYEALRGGLDFTKDDENVNSQPFMNWKQRFDFCQEAIEKAERETGERKGHYLNVTAATAEEMIKRAEYAKEIGTPIIMTDYITAGFSAHTSISRFCKENGILLHVHRAMHGVIDRNPHHGIHFRVLAKILRLMGGDHLHSGTVVGKLEGDRTATLGWIDIMREEYVKEDRSRGIMFDQDFGYMPGMIPVASGGIHVWHMPALVNIFGDDSVLQFGGGTL…	MSQVQDYKSRVSDPASRKFETFSYLPAMSDAEIRKQVEYIVSQGWNPAVEHTEPQYLMDNYWYMWKLPLFGETDVDVVLAECKACHEANPGNHVRLIGYDNLKQSQGASMVIYRGNTK		52642.2	13613.2	5.92	5.54	1.56024	>65℃	1.88955	>65℃	chemo		aerobic	halotolerant	thiosulfate and other sulfur oxyanions, elementary sulfur and sulfide as electron donors			O2	GCA_006212015.1	2.39154	65.5	2262		39	5	2345	39		Kelly 2015: 0.3–0.6×1.0–2.5	0.225	0.225	1.75	capsule	0.254469	0.254469	36
PHS23106.1	RBC8_25	Robiginitomaculum sp.	IAq	1		1		0		5.3	1		MSTKTYDAGVKDYRLTYWDPNYTPKETDLLACFKITAQEGVDRKEAAAAVCAESSTGTWTTVWTDHFTDMDHYKGRAYRIEDVPGDDTCFYAFIAYPIDLFEEGSITNVLTSLVGNVFGFKAIRALRLEDIRFPLAYVMTCGGPPNGINVERDIMNKYGRPMLGCTIKPKLGLSGKNYGRAVYEALRGGLDFTKDDENVNSQPFMRWKQRFDFVAEGLNQAEAETGERKGHYLNVTGPTMEDTYERAEYAKSLGMRIIMHDFFTAGFTANTSLANWCRVNGMLLHIHRAMHAVVDRNPYHGIHFRVLTKCLRLSGGDHLHSGTVVGKLEGDREATLGWVDLMRDSFIPENRKRGLFFDQDYGTMPGMLPVASGGIHVWHMPALTAIYGDQAVFQFGGGT…	MTIQNHPSRLDNPQSLKFETFSYLPPMSETQIEAQIEYCFSQDWDCAVEYCELERATDDYWYMWKLPLFGERGAKKIMQALNDCRDADPSCLVRLVAYDRKRQSRGMQFVVHKGGL		52686.2	13651.4	5.95	5.33	1.94508	>65℃	0.0854	55℃~65℃	chemo		aerobic						GCA_002733485.1	2.94964	54	2667		40	4	2798	87	Gram-negative, non-motile, non-budding, thin prostheca-producing, rods or vibrioids. Multiplication occurs by binary fission. Flagella and holdfast are not present. Some cells possess a thin prostheca that extends along the long cell axis from one pole.	1.3–4.5 μm long and 0.4–1.0 μm wide for Robiginitomaculum antarcticum sp. nov.	0.35	0.35	2.9	capsule	1.02625	1.02625
GBE43454.1	RBC8_26	bacterium BMS3Bbin10	IAq	1		1		0		2	1		MSKKSNTTGKYEAGVKAYQETYWEPDYEPKETDLLACFKITPQPGLPKEEVAAAVAAESSTGTWTTVWTDLLTDLDYYKGRAYKIEDVPGDDTSYYAFIAYPIDLFEEGSIVNVLTSLVGNVFGFKALRALRLEDIRFPLHYVMTCGGPPNGIQVERDKLNKYGRPLLGCTIKPKLGLSAKNYGRAVYECLRGGLDFTKDDENINSQPFMRWRNRFECVMEAVNQAEAETGERKGHYLNVTSPTVEEMYKRAEFAKELGSRIIMHDYLTAGFTANTSLANWCRDNGMLLHIHRAMHAVLDRNPLHGIHFRVLTKCLRLSGGDHLHSGTVVGKLEGDREATLGWVDLMRESFVPENRARGLFFDQDFGTMPGVMPVASGGIHVWHMPALVSIFGDNVCLQ…	MEMQDYRSLLNDPESRRFETFSYLEEMDASTIRKQIQTMIDKGWEIAVEHVEPERSHITYWYMWKLPFFGEWNLDTIMNEITACRTAYPDHHIKVIGYDGKRQTQGMAMVVHRV		52973.7	13720.5	5.83	5.47	1.35749	>65℃	0.898415	55℃~65℃				halotolerant					GCA_002897995.1	3.18412	60.9	2977	3	47	1	3028
WP_030436772.1	RBC8_27	Actinoplanes subtropicus	IAq	1		1		0		1.9	1		MTATLPAKMYQAGVHPYAATYWDPGYRPADTDLLACFKVVAQEGVPREEAAAAIAAESSTGTWTTVWTDLLTDLDHYKGRAYRIEDVPGDTPAFYAFVAYPLDLFEEGSVVNVLTSLAGNVFGFKAIRSLRLEDVRFPLAFVLTCGGPPNGIRVERDKLDKYGRPLLGCTIKPKLGLSARNYGRAVYECLRGGLDFTKDDENINSQPFMRWRDRYEAVAKAIRQAEAETGERKGHYLNVTAGTVEDMFERAEFARELDMPIIMHDYLTAGFTAHASLANWARRNGMLLHVHRALHAVLDRNPRHGIHFRVLTKALRLAGGDHLHSGTVVGKLEGDRQATLGWIDLMRESFVAEDRSRGIFFDQHFGHMPGVFPVASGGIHVGHVPALVDIFGDDSVLQF…	MEMKTGTYSYLPPLTPAQIRGQVRHIVAAGWIPAVEHCAPADAPGAYWSMWKLPLFGVQEPDVVLAELDACRAANPAHLVRVLGYDPKRQTLGLAFVTHR		52157.4	11005.7	5.91	7.85	1.29616	>65℃	-0.186986	<55℃	chemo		aerobic						GCF_000721705.1	11.2573	71.2	10138	5	70	3	10427	211									28
MAF95405.1	RBC8_29	Rhodospirillaceae bacterium	IAq	1		1		0		3.9	1		MSKTYNAGVKDYQETYWLPDYTPKDTDLLACFKFVPQDGVPPEEAASAICAESSTGTWTTVWSNLLTDLDHYKGRAYGVEPVPGDDNAYYTYIAYPLDLFEEGSVVNVLTSLVGNVFGFKAIRSLRLEDIRFPLAYVTTCGGPPHGIQVERDIMNKYGRGMLGCTIKPKLGLSAKNYGRSVYEGLRGGLDFTKDDENVNSQPFMRWKQRFDFVAEAVHKAEQETGERKGHYLNVTSGTIEEMFKRAEYAKSLGMRIIMHDFFTAGFTANTSLANWCRDNGLLLHIHRAMHAVVDRNPYHGIHFRVLAKCLRLSGGDHMHSGTVVGKLEGDREATLGWIDIMRDKFVAEDRSRGIFFDQDWGHMPGMFPVASGGIHVWHMPALVSIFGDDAVFQFGGGTI…	MSDIQDYPSRFNDPESRKFETFSYLPKMDAERIRAQVTYIVEQGWNPAIEHAEAERAGDDYWYMWKLPMFGEKDVDAILREAAECHKVNPDNHVRLIGYDNLKQTQGASMVIYRGKGF		52390.7	13809.3	5.8	5.15	0.790385	55℃~65℃	0.649916	55℃~65℃				halotolerant					GCA_002686255.1	3.15989	58.5	2857	1	41	4	2955	52	rod
AZB73040.1	RBC8_30	Synechococcus elongatus PCC 11801 (and PCC 11802)	IB	1		1	1	1	1	7.9	2	0.9	MPKTQSAAGYKAGVKDYKLTYYTPDYTPKDTDLLAAFRFSPQPGVPADEAGAAIAAESSTGTWTTVWTDLLTDMDRYKGKCYHIEPVQGEENSYFAFIAYPLDLFEEGSVTNILTSIVGNVFGFKAIRSLRLEDIRFPVALVKTFQGPPHGIQVERDLLNKYGRPMLGCTIKPKLGLSAKNYGRAVYECLRGGLDFTKDDENINSQPFQRWRDRFLFVADAIHKSQAETGEIKGHYLNVTAPTCEEMLKRAEFAKELNMPIIMHDFLTAGFTANTTLAKWCRDNGVLLHIHRAMHAVIDRQRNHGIHFRVLAKCLRLSGGDHLHSGTVVGKLEGDKASTLGFVDLMREDHIEADRSRGVFFTQDWASLPGVLPVASGGIHVWHMPALVEIFGDDSVLQF…	MSIKTLPKERRFETFSYLPPLSDRQIAAQIEYMIEQGFHPLIEFNESSNPEEFYWTMWKLPLFDCKSPQQVLDEVRECRSEYGDCYIRVAGFDNIKQCQTVSFIVHRPGRY		52482.1	13265	6.16	5.37	0.88087	55℃~65℃	0.618224	55℃~65℃	photo		aerobic						GCA_003846445.1	2.72575	55	2607		39	4	2733	83	rod-shaped. The cell wall boundary was found to be irregular. The cell envelope was followed by approx. 4 thylakoid membranes. Polyphosphate bodies and carboxysomes were located in the cytoplasm.	average length of 2.5 µm and a width of 1.4 µm	0.7	0.7	2.5	capsule	3.13007	3.13007	38
WP_096406537.1	RBC8_33	Halorhodospira halochloris	IAq	1		1		0		2.7	1		MASRTYTAGVKTYRDEYWEPDYQIKNSDLQAVFKIVPQPGVDREEAAAAVAAESSTATWTYVWTDLMTDIQYYKGRAYKIEDVPGDDEAFYAFIAYPIDLFEEGSIVNVFTSLVGNVFGFKAVRMLRLEDVHFPLAFVMTCQGPPHGIKSERDKLNKYGRPLLGGTLKPKLGLSPKNYGRACYEALRGGLDFTKDDENVNSQPFLRWRERFDYIMEAIEKAEAETGERKGHYLNVTAPTPEEMYKRAEYAKEIGAPIIMHDYITAGFCAHQGLSHWCRDNGMLLHIHRAMHAVLDRNPKHGIHFRVLTKILRLMGGDQLHTGTVVGKLEGDRAATLGWVDLLRERYIEEDRSRGLFFDQDFGAMPGAFAVASGGIHVWHMPALLSIFGDDAVFQFGGGT…	MSEIQDYKSKLSDPSSRKFETFSYLPEFSEEEIRNQVKYIIDQGWQPAIEHTEPENAMDQFWYMWKLPMFGETDVEAVLAEAKKCHEEHPEHHVKLIGYDWKRQTQGLAMVIYRGPQD		53101.7	14068.6	5.85	4.95	1.61015	>65℃	2.76658	>65℃	photo		anaerobic	extreme halophile	Sulfide and sulfur as electron donor? (but not energy i guess?)		CO2 and Propionate and malate?			2.83	56	2473	6	46	4	2577	48	Purple Sulfur Bacterium. Vibroid, motile by bipolar flagella and have internal photosynthetic membranes as lamellar stacks	0.5–0.6×2.5–8.0	0.275	0.275	5.25	capsule	1.20375	1.20375	48.5
WP_054967076.1	RBC8_34	Thiohalorhabdus denitrificans	IAq	1		1		0		3.8	1		MGKKFEAGVKDYRETYWEPDYPIKESDFLACFKVTPQPGVPREEAAAAVAAESSTGTWTTVWTDLLTDLDYYKGRAYKVEDVPGDDEAFYAFIAYPIDLFEEGSVVNVFTSLVGNVFGFKAVRTLRLEDVRVPLAFTKTCGGPPNGIQVERDLLNKYGRPMLGCTLKPKLGLSAKNYGRACYEVLRGGLDFTKDDENVNSQPFMRWRDRFGYIAEAIHKAEAETGERKGHYLNVTAPTPEEMYKRAERAKELDMPIIMHDYITGGFTANTGLANWCRDNGMLLHIHRAMHAVIDRHPKHGIHFRVLAKILRLSGGDHLHSGTVVGKLEGDRAATLGWIDIMRDSFVEEDRSRGIFFDQDWGSLPGVFPVASGGIHVWHMPALVNIFGDDSVLQFGGGTL…	MSEMQNYDSRVSDPSSRKMETFSYLPEMSDEEIRTQVQYIVNNGWQPAIEHTEPENAMDHFWYMWKLPMFGETDVDAVLGEAKKAHEAYPEHHVKVVGYDPFAQSQGTAFVVYRGPMK		52690.1	13724.2	5.78	4.86	1.39792	>65℃	2.64779	>65℃	chemo		facultative anaerobe	extreme halophile	thiosulfate, sulfide, and elemental sulfur, but not H2.					2.87	68.9	2641	2	47	4	2773	79	long, slender, non-motile rods with pointed ends	0.3–0.4×3–12 μm	0.175	0.175	7.5	capsule	0.71036	0.71036	34
WP_162548693.1	RBC8_37	Jacksonvillea sp. ISTCYN1	IB	1				1		6.1	1		MSYAQTKTQTKTGYQAGVKDYRLTYYTPDYTPKDTDILAAFRVTPQPGVPPEEAGAAVAAESSTGTWTTVWTDLLTDLDRYKGRCYDVEPVPGEDNQYICYVAYPLDLFEEGSVTNMLTSIVGNVFGFKALKALRLEDLRIPIAYLKTFQGPPHGIQVERDKLNKYGRPLLGCTIKPKLGLSAKNYGRAVYECLRGGLDFTKDDENINSQPFMRWRDRFLFVQEAIEKSQAETGEIKGHYLNVTAPTCEEMMKRAEFAKEIGTPIIMHDYLTGGFTANTTLAKFCRDNGLLLHIHRAMHAVIDRQKHHGIHFRVLAKCLRMSGGDHLHSGTVVGKLEGEKEITMGFVDLMREDHIELDRGRGIYFTQDWASMPGVMPVASGGIHVWHMPALVEIFGDDA…	MQTLPKVRRYETLSYLPPLSDTQTSKQLQYILDQGYIPAVEFSETSEPEMHYWTMWKLPIFGAKNVQEVMAEVNACRNEYRDCFIRIVGFDNIKQCQVLSFIVHKPGAIRY	MDIKQVAKNSSRVLASYLTYQAVQITINQLTETNPPLALWLSRFSSTDKIQDGDAYIQELFQGHQELAFRIMTLREHLAQEVSDFLPEMVRSRIQEANMTHRRQYLERVTQLNISDPNRPPEQPDSNVND	53179.1	13053.9	6.04	6.71	0.968586	55℃~65℃	1.02365	>65℃	photo									5.71178	54.5								Jacksonvillea apiculata are stackec barrels. height 5 and width 3.3 (measured on Hasler 2017) ((they write 3.0–11.0 x 2.7–3.3 um wide so pretty similar))	1.65	1.65	5	cylinder	42.7649	42.7649
WP_010873418.1	RBC8_38	Synechocystis sp. PCC 6803	IB	1				1	1	5	1		MVQAKAGFKAGVQDYRLTYYTPDYTPKDTDLLACFRMTPQPGVPAEEAAAAVAAESSTGTWTTVWTDNLTDLDRYKGRCYDLEAVPNEDNQYFAFIAYPLDLFEEGSVTNVLTSLVGNVFGFKALRALRLEDIRFPVALIKTFQGPPHGITVERDKLNKYGRPLLGCTIKPKLGLSAKNYGRAVYECLRGGLDFTKDDENINSQPFMRWRDRFLFVQEAIEKAQAETNEMKGHYLNVTAGTCEEMMKRAEFAKEIGTPIIMHDFFTGGFTANTTLARWCRDNGILLHIHRAMHAVVDRQKNHGIHFRVLAKCLRLSGGDHLHSGTVVGKLEGERGITMGFVDLMREDYVEEDRSRGIFFTQDYASMPGTMPVASGGIHVWHMPALVEIFGDDSCLQFGG…	MKTLPKERRYETLSYLPPLTDQQIAKQVEFLLDQGFIPGVEFEEDPQPDTHFWTMWKLPLFGGATANEVLAEVRECRSENPNCYIRVIGFDNIKQCQTVSFIVHKPNQNQGRY	MQTKHIAQATVKVLQSYLTYQAVLRIQSELGETNPPQAIWLNQY LASHNIQNGETFLTELLDENKELVLRILAVREDIAESVLDFLPGMTRSSLTESNIAHR RHLLERLTRTVAEVDNFPSETSNGESDSKDSPPS	52490.1	13190.8	5.78	5.34	1.24906	>65℃	1.06142	>65℃	photo	a		halotolerant					GCF_000009725.1	3.72485	47.5	3619	6	41	4	3741	71	(seems often attached by 2?) unicellular. Coccoid. Presence thylakoids Presence PBS. Motile by gliding. Absence gas vesicles	2 diameter (Zavřel 2019) 1.5 μm diameter (van de Meene 2006) I measured a bit more than 2um diameter on the pictures of Touloupakis 2016 I measured 1.5 μm diameter on pictures from Ferjani 2003 I measured more than 2um diameter on the pictures of Marbouty 2009 But note that it is often in pair of 2 cells stuck together (so it can be >3um wide sometimes)	1	1		sphere	4.18879	4.18879	35
WP_010873418.1	RBC8_38	Synechocystis sp. CACIAM 05	IB					1		5	1		MVQAKAGFKAGVQDYRLTYYTPDYTPKDTDLLACFRMTPQPGVPAEEAAAAVAAESSTGTWTTVWTDNLTDLDRYKGRCYDLEAVPNEDNQYFAFIAYPLDLFEEGSVTNVLTSLVGNVFGFKALRALRLEDIRFPVALIKTFQGPPHGITVERDKLNKYGRPLLGCTIKPKLGLSAKNYGRAVYECLRGGLDFTKDDENINSQPFMRWRDRFLFVQEAIEKAQAETNEMKGHYLNVTAGTCEEMMKRAEFAKEIGTPIIMHDFFTGGFTANTTLARWCRDNGILLHIHRAMHAVVDRQKNHGIHFRVLAKCLRLSGGDHLHSGTVVGKLEGERGITMGFVDLMREDYVEEDRSRGIFFTQDYASMPGTMPVASGGIHVWHMPALVEIFGDDSCLQFGG…	MKTLPKERRYETLSYLPPLTDQQIAKQVEFLLDQGFIPGVEFEEDPQPDTHFWTMWKLPLFGGATANEVLAEVRECRSENPNCYIRVIGFDNIKQCQTVSFIVHKPNQNQGRY	MQTKHIAQATVKVLQSYLTYQAVLRIQSELGETNPPQAIWLNQY LASHNIQNGETFLTELLDENKELVLRILAVREDIAESVLDFLPGMTRSSLTESNIAHR RHLLERLTRTVAEVDNFPSETSNGESDSKDSPPS	52490.1	13190.8	5.78	5.34	1.24906	>65℃	1.06142	>65℃	photo								GCF_010222815.1	3.58099	48	3253	3	42	4	3378	76
WP_010873418.1	RBC8_38	Synechocystis salina LEGE 00031	IB					1		5	1		MVQAKAGFKAGVQDYRLTYYTPDYTPKDTDLLACFRMTPQPGVPAEEAAAAVAAESSTGTWTTVWTDNLTDLDRYKGRCYDLEAVPNEDNQYFAFIAYPLDLFEEGSVTNVLTSLVGNVFGFKALRALRLEDIRFPVALIKTFQGPPHGITVERDKLNKYGRPLLGCTIKPKLGLSAKNYGRAVYECLRGGLDFTKDDENINSQPFMRWRDRFLFVQEAIEKAQAETNEMKGHYLNVTAGTCEEMMKRAEFAKEIGTPIIMHDFFTGGFTANTTLARWCRDNGILLHIHRAMHAVVDRQKNHGIHFRVLAKCLRLSGGDHLHSGTVVGKLEGERGITMGFVDLMREDYVEEDRSRGIFFTQDYASMPGTMPVASGGIHVWHMPALVEIFGDDSCLQFGG…	MKTLPKERRYETLSYLPPLTDQQIAKQVEFLLDQGFIPGVEFEEDPQPDTHFWTMWKLPLFGGATANEVLAEVRECRSENPNCYIRVIGFDNIKQCQTVSFIVHKPNQNQGRY	MQTKHIAQATVKVLQSYLTYQAVLRIQSELGETNPPQAIWLNQY LASHNIQNGETFLTELLDENKELVLRILAVREDIAESVLDFLPGMTRSSLTESNIAHR RHLLERLTRTVAEVDNFPSETSNGESDSKDSPPS	52490.1	13190.8	5.78	5.34	1.24906	>65℃	1.06142	>65℃	photo								GCF_015207985.1	3.96966	48	3564	5	40	4	3749	136
WP_131454437.1	RBC8_39	Synechococcus sp. BS56D	IAc_cyano	1				1	1	13.1	2	0.7	MSKKYDAGVKEYRDTYWTPDYVPLDTDLLACFKCTGQEGVPKEEVAAAVAAESSTGTWSTVWSELLTDLDFYKGRCYRIEDVPGDKESFYAFIAYPLDLFEEGSITNVLTSLVGNVFGFKALRHLRLEDIRFPIAFIKSCYGPPNGIQVERDRMNKYGRPLLGCTIKPKLGLSGKNYGRVVYECLRGGLDFTKDDENINSQPFQRWQNRFEFVAEAIKLAEQETGERKGHYLNVTANTPEEMYERAEFAKELKMPIIMHDFITGGFTANTGLSKWCRKNGMLLHIHRAMHAVIDRHPKHGIHFRVLAKCLRLSGGDQLHTGTVVGKLEGDRQTTLGYIDQLRESFVPEDRSRGNFFDQDWGSMPGVFAVASGGIHVWHMPALVTIFGDDSVLQFGGGTH…	MPFQSTVGDYQTVATLETFGFLPPMTQDEIYDQIAYIIAQGWSPLVEHVHPSNSMATYWSYWKLPFFGEKDLNVVVSELEACHRAYPDHHVRIVGYDAYTQSQGACFVVFEGR		52868.4	12942.4	6.17	4.77	1.04274	>65℃	1.42986	>65℃	photo			halophile					GCF_004332405.1	2.30382	61	2332	3	42	4	2412	31		1.69x0.79µm (suppl from Callieri 2019) 1.84x0.87µm (Callieri 2002) => for 8_39 I take the average of BS56D and BS55D	0.385	0.385	1.56	capsule	0.606914	0.521208
WP_131454437.1	RBC8_39	Synechococcus sp. BS55D	IAc_cyano					1		13.1	2	0.7	MSKKYDAGVKEYRDTYWTPDYVPLDTDLLACFKCTGQEGVPKEEVAAAVAAESSTGTWSTVWSELLTDLDFYKGRCYRIEDVPGDKESFYAFIAYPLDLFEEGSITNVLTSLVGNVFGFKALRHLRLEDIRFPIAFIKSCYGPPNGIQVERDRMNKYGRPLLGCTIKPKLGLSGKNYGRVVYECLRGGLDFTKDDENINSQPFQRWQNRFEFVAEAIKLAEQETGERKGHYLNVTANTPEEMYERAEFAKELKMPIIMHDFITGGFTANTGLSKWCRKNGMLLHIHRAMHAVIDRHPKHGIHFRVLAKCLRLSGGDQLHTGTVVGKLEGDRQTTLGYIDQLRESFVPEDRSRGNFFDQDWGSMPGVFAVASGGIHVWHMPALVTIFGDDSVLQFGGGTH…	MPFQSTVGDYQTVATLETFGFLPPMTQDEIYDQIAYIIAQGWSPLVEHVHPSNSMATYWSYWKLPFFGEKDLNVVVSELEACHRAYPDHHVRIVGYDAYTQSQGACFVVFEGR		52868.4	12942.4															GCF_004332415.1	2.23522	61.5	2318	3	41	4	2394	28		1.30x0.69µm (suppl from Callieri 2019) 1.39x0.72µm (Callieri 2002)			1.345	capsule	0.435503
WP_131454437.1	RBC8_39	Synechococcus sp. HK01-R	IAc_cyano					1		13.1	2	0.7	MSKKYDAGVKEYRDTYWTPDYVPLDTDLLACFKCTGQEGVPKEEVAAAVAAESSTGTWSTVWSELLTDLDFYKGRCYRIEDVPGDKESFYAFIAYPLDLFEEGSITNVLTSLVGNVFGFKALRHLRLEDIRFPIAFIKSCYGPPNGIQVERDRMNKYGRPLLGCTIKPKLGLSGKNYGRVVYECLRGGLDFTKDDENINSQPFQRWQNRFEFVAEAIKLAEQETGERKGHYLNVTANTPEEMYERAEFAKELKMPIIMHDFITGGFTANTGLSKWCRKNGMLLHIHRAMHAVIDRHPKHGIHFRVLAKCLRLSGGDQLHTGTVVGKLEGDRQTTLGYIDQLRESFVPEDRSRGNFFDQDWGSMPGVFAVASGGIHVWHMPALVTIFGDDSVLQFGGGTH…	MPFQSTVGDYQTVATLETFGFLPPMTQDEIYDQIAYIIAQGWSPLVEHVHPSNSMATYWSYWKLPFFGEKDLNVVVSELEACHRAYPDHHVRIVGYDAYTQSQGACFVVFEGR		52868.4	12942.4															GCF_014217855.1	2.33943	61	2557	6	45	4	2659	47
WP_146295313.1	RBC8_40	Euhalothece natronophila Z-M001	IB	1				1	1	5.6	4	1.2	MAQTKQASSGFKAGVQDYALTYYTPDYTPKDTDILAAFRVTAQPGVPPEEAGAAVAAESSTGTWTTVWTDHLTDLDRYKGRCYEIESIPGEENQFFAFVAYPLDLFEEGSVTNLLTSIVGNVFGFKALRALRLEDLRIPVAYLKTFQGPPHGITVERDLLNKYGRPLLGCTIKPKLGLSAKNYGRAAYECLRGGLDFTKDDENINSQPFMRWRDRFLFIAEAVHKAQAETNEIKGHYLNVTASTCDEMLKRAEFVKELEMPILMHDYLTGGFTANTTLAKWCRDNGVLMHIHRAMHAVIDRQKNHGIHFRVLAKCLRMSGGDHLHSGTVVGKLEGERDITLGFVDQMREDHVEEDRSRGNFFTQDWASMGGVMPVASGGIHIWHMPALVDIFGDDSCLQ…	MKTTPKEPRYETLSYLPPLTDQQIGKQIQYMLDQGFIPAVEFQESPKPEDHHWTLWKLPLFEVNSPQEVLNEVRECRSEYSNSYIRVVGFDNIRQCQMISFIVYKPEGGVRY	MNSKRVAQETAKVLQDYLTYQAVRTILDQLSETNPTQAIWLRQF SQQHSLQDSESYLNALMVERKDLVMRIMTVREDLAERVLEFLPEMVRSGIDQSNLHYR CQILERLTQTPSENIENSNPDETDSSE	52668.1	13272	5.77	5.36	0.670532	55℃~65℃	1.13406	>65℃	photo			halophile					GCF_007904085.1	3.52431	41	3356	6	44	4	3497	87	round cells, 2.7–4-µm in diameter, usually single or divided by a septum into two daughter cells of the same size.	2.7–4-µm in diameter (Mikhodyuk 2008) (they actually show that it is variable but cells in condition of max growth have a diameter of 3.5-4) On picture from Baulina 2011, I measure just a bit more than 2um diameter On picture from Samylina 2018, I measure 4um diameter	1.675	1.675		sphere	19.6849	19.6849
WP_011242444.1	RBC8_43	Synechococcus PCC6301	IB	1				1		10.6	3	0.5	MPKTQSAAGYKAGVKDYKLTYYTPDYTPKDTDLLAAFRFSPQPGVPADEAGAAIAAESSTGTWTTVWTDLLTDMDRYKGKCYHIEPVQGEENSYFAFIAYPLDLFEEGSVTNILTSIVGNVFGFKAIRSLRLEDIRFPVALVKTFQGPPHGIQVERDLLNKYGRPMLGCTIKPKLGLSAKNYGRAVYECLRGGLDFTKDDENINSQPFQRWRDRFLFVADAIHKSQAETGEIKGHYLNVTAPTCEEMMKRAEFAKELGMPIIMHDFLTAGFTANTTLAKWCRDNGVLLHIHRAMHAVIDRQRNHGIHFRVLAKCLRLSGGDHLHSGTVVGKLEGDKASTLGFVDLMREDHIEADRSRGVFFTQDWASMPGVLPVASGGIHVWHMPALVEIFGDDSVLQF…	MSMKTLPKERRFETFSYLPPLSDRQIAAQIEYMIEQGFHPLIEFNEHSNPEEFYWTMWKLPLFDCKSPQQVLDEVRECRSEYGDCYIRVAGFDNIKQCQTVSFIVHRPGRY		52447.1	13333.1	6.16	5.59	0.638493	55℃~65℃	0.97144	55℃~65℃	photo			non halophile					GCF_000010065.1	2.75234	55.5	2645	6	45	4	2726	26		1.6 ± 0.4 µm2 (Aguiló-Nicolau, 2023) bacillus 2um lenght x 1um diameter (Wanner 1986) I measure bacillus 2.5um lenght x 0.95um diameter (Komárek 2020)	0.4875	0.445833	2.25	capsule	1.43724	1.52034
WP_011242444.1	RBC8_43	Synechococcus elongatus UTEX 3055	IB					1		10.6	3	0.5	MPKTQSAAGYKAGVKDYKLTYYTPDYTPKDTDLLAAFRFSPQPGVPADEAGAAIAAESSTGTWTTVWTDLLTDMDRYKGKCYHIEPVQGEENSYFAFIAYPLDLFEEGSVTNILTSIVGNVFGFKAIRSLRLEDIRFPVALVKTFQGPPHGIQVERDLLNKYGRPMLGCTIKPKLGLSAKNYGRAVYECLRGGLDFTKDDENINSQPFQRWRDRFLFVADAIHKSQAETGEIKGHYLNVTAPTCEEMMKRAEFAKELGMPIIMHDFLTAGFTANTTLAKWCRDNGVLLHIHRAMHAVIDRQRNHGIHFRVLAKCLRLSGGDHLHSGTVVGKLEGDKASTLGFVDLMREDHIEADRSRGVFFTQDWASMPGVLPVASGGIHVWHMPALVEIFGDDSVLQF…	MSMKTLPKERRFETFSYLPPLSDRQIAAQIEYMIEQGFHPLIEFNEHSNPEEFYWTMWKLPLFDCKSPQQVLDEVRECRSEYGDCYIRVAGFDNIKQCQTVSFIVHRPGRY		52447.1	13333.1	6.16	5.59	0.638493	55℃~65℃	0.97144	55℃~65℃	photo								GCF_003957805.1	2.88122	55	2865	6	46	4	2935	14
WP_011242444.1	RBC8_43	Synechococcus elongatus PCC 6311	IB					1		10.6	3	0.5	MPKTQSAAGYKAGVKDYKLTYYTPDYTPKDTDLLAAFRFSPQPGVPADEAGAAIAAESSTGTWTTVWTDLLTDMDRYKGKCYHIEPVQGEENSYFAFIAYPLDLFEEGSVTNILTSIVGNVFGFKAIRSLRLEDIRFPVALVKTFQGPPHGIQVERDLLNKYGRPMLGCTIKPKLGLSAKNYGRAVYECLRGGLDFTKDDENINSQPFQRWRDRFLFVADAIHKSQAETGEIKGHYLNVTAPTCEEMMKRAEFAKELGMPIIMHDFLTAGFTANTTLAKWCRDNGVLLHIHRAMHAVIDRQRNHGIHFRVLAKCLRLSGGDHLHSGTVVGKLEGDKASTLGFVDLMREDHIEADRSRGVFFTQDWASMPGVLPVASGGIHVWHMPALVEIFGDDSVLQF…	MSMKTLPKERRFETFSYLPPLSDRQIAAQIEYMIEQGFHPLIEFNEHSNPEEFYWTMWKLPLFDCKSPQQVLDEVRECRSEYGDCYIRVAGFDNIKQCQTVSFIVHRPGRY		52447.1	13333.1	6.16	5.59	0.638493	55℃~65℃	0.97144	55℃~65℃	photo								GCF_022984265.1	2.744	55.5	2707	3	43	4	2766	9
WP_011242444.1	RBC8_43	Synechococcus elongatus PCC 7942 = FACHB-805	IB					1		10.6	3	0.5	MPKTQSAAGYKAGVKDYKLTYYTPDYTPKDTDLLAAFRFSPQPGVPADEAGAAIAAESSTGTWTTVWTDLLTDMDRYKGKCYHIEPVQGEENSYFAFIAYPLDLFEEGSVTNILTSIVGNVFGFKAIRSLRLEDIRFPVALVKTFQGPPHGIQVERDLLNKYGRPMLGCTIKPKLGLSAKNYGRAVYECLRGGLDFTKDDENINSQPFQRWRDRFLFVADAIHKSQAETGEIKGHYLNVTAPTCEEMMKRAEFAKELGMPIIMHDFLTAGFTANTTLAKWCRDNGVLLHIHRAMHAVIDRQRNHGIHFRVLAKCLRLSGGDHLHSGTVVGKLEGDKASTLGFVDLMREDHIEADRSRGVFFTQDWASMPGVLPVASGGIHVWHMPALVEIFGDDSVLQF…	MSMKTLPKERRFETFSYLPPLSDRQIAAQIEYMIEQGFHPLIEFNEHSNPEEFYWTMWKLPLFDCKSPQQVLDEVRECRSEYGDCYIRVAGFDNIKQCQTVSFIVHRPGRY		52447.1	13333.1	6.16	5.59	0.638493	55℃~65℃	0.97144	55℃~65℃	photo								GCF_000012525.1	2.74227	55.5	2705	6	45	4	2767	7		rod 3.2um length x 1um diameter	0.5		3.2	capsule	2.25147
WP_011242444.1	RBC8_43	Synechococcus elongatus UTEX 2973	IB					1		10.6	3	0.5	MPKTQSAAGYKAGVKDYKLTYYTPDYTPKDTDLLAAFRFSPQPGVPADEAGAAIAAESSTGTWTTVWTDLLTDMDRYKGKCYHIEPVQGEENSYFAFIAYPLDLFEEGSVTNILTSIVGNVFGFKAIRSLRLEDIRFPVALVKTFQGPPHGIQVERDLLNKYGRPMLGCTIKPKLGLSAKNYGRAVYECLRGGLDFTKDDENINSQPFQRWRDRFLFVADAIHKSQAETGEIKGHYLNVTAPTCEEMMKRAEFAKELGMPIIMHDFLTAGFTANTTLAKWCRDNGVLLHIHRAMHAVIDRQRNHGIHFRVLAKCLRLSGGDHLHSGTVVGKLEGDKASTLGFVDLMREDHIEADRSRGVFFTQDWASMPGVLPVASGGIHVWHMPALVEIFGDDSVLQF…	MSMKTLPKERRFETFSYLPPLSDRQIAAQIEYMIEQGFHPLIEFNEHSNPEEFYWTMWKLPLFDCKSPQQVLDEVRECRSEYGDCYIRVAGFDNIKQCQTVSFIVHRPGRY		52447.1	13333.1	6.16	5.59	0.638493	55℃~65℃	0.97144	55℃~65℃	photo								GCF_000817325.1	2.74463	55.5	2691	6	44	4	2754	9		rod 2.5um length x 0.7um diameter	0.35		2.5	capsule	0.872316
WP_011242444.1	RBC8_43	Synechococcus elongatus PCC 7943	IB					1		10.6	3	0.5	MPKTQSAAGYKAGVKDYKLTYYTPDYTPKDTDLLAAFRFSPQPGVPADEAGAAIAAESSTGTWTTVWTDLLTDMDRYKGKCYHIEPVQGEENSYFAFIAYPLDLFEEGSVTNILTSIVGNVFGFKAIRSLRLEDIRFPVALVKTFQGPPHGIQVERDLLNKYGRPMLGCTIKPKLGLSAKNYGRAVYECLRGGLDFTKDDENINSQPFQRWRDRFLFVADAIHKSQAETGEIKGHYLNVTAPTCEEMMKRAEFAKELGMPIIMHDFLTAGFTANTTLAKWCRDNGVLLHIHRAMHAVIDRQRNHGIHFRVLAKCLRLSGGDHLHSGTVVGKLEGDKASTLGFVDLMREDHIEADRSRGVFFTQDWASMPGVLPVASGGIHVWHMPALVEIFGDDSVLQF…	MSMKTLPKERRFETFSYLPPLSDRQIAAQIEYMIEQGFHPLIEFNEHSNPEEFYWTMWKLPLFDCKSPQQVLDEVRECRSEYGDCYIRVAGFDNIKQCQTVSFIVHRPGRY		52447.1	13333.1	6.16	5.59	0.638493	55℃~65℃	0.97144	55℃~65℃	photo								GCF_022984345.1	2.74377	55.5	2708	3	43	4	2766	8
WP_011242444.1	RBC8_43	Synechococcus elongatus FACHB-242	IB					1		10.6	3	0.5	MPKTQSAAGYKAGVKDYKLTYYTPDYTPKDTDLLAAFRFSPQPGVPADEAGAAIAAESSTGTWTTVWTDLLTDMDRYKGKCYHIEPVQGEENSYFAFIAYPLDLFEEGSVTNILTSIVGNVFGFKAIRSLRLEDIRFPVALVKTFQGPPHGIQVERDLLNKYGRPMLGCTIKPKLGLSAKNYGRAVYECLRGGLDFTKDDENINSQPFQRWRDRFLFVADAIHKSQAETGEIKGHYLNVTAPTCEEMMKRAEFAKELGMPIIMHDFLTAGFTANTTLAKWCRDNGVLLHIHRAMHAVIDRQRNHGIHFRVLAKCLRLSGGDHLHSGTVVGKLEGDKASTLGFVDLMREDHIEADRSRGVFFTQDWASMPGVLPVASGGIHVWHMPALVEIFGDDSVLQF…	MSMKTLPKERRFETFSYLPPLSDRQIAAQIEYMIEQGFHPLIEFNEHSNPEEFYWTMWKLPLFDCKSPQQVLDEVRECRSEYGDCYIRVAGFDNIKQCQTVSFIVHRPGRY		52447.1	13333.1	6.16	5.59	0.638493	55℃~65℃	0.97144	55℃~65℃	photo								GCF_014698415.1	2.73507	55.5	2701	3	43	4	2760	9
WP_011242444.1	RBC8_43	Synechococcus elongatus FACHB-1061	IB					1		10.6	3	0.5	MPKTQSAAGYKAGVKDYKLTYYTPDYTPKDTDLLAAFRFSPQPGVPADEAGAAIAAESSTGTWTTVWTDLLTDMDRYKGKCYHIEPVQGEENSYFAFIAYPLDLFEEGSVTNILTSIVGNVFGFKAIRSLRLEDIRFPVALVKTFQGPPHGIQVERDLLNKYGRPMLGCTIKPKLGLSAKNYGRAVYECLRGGLDFTKDDENINSQPFQRWRDRFLFVADAIHKSQAETGEIKGHYLNVTAPTCEEMMKRAEFAKELGMPIIMHDFLTAGFTANTTLAKWCRDNGVLLHIHRAMHAVIDRQRNHGIHFRVLAKCLRLSGGDHLHSGTVVGKLEGDKASTLGFVDLMREDHIEADRSRGVFFTQDWASMPGVLPVASGGIHVWHMPALVEIFGDDSVLQF…	MSMKTLPKERRFETFSYLPPLSDRQIAAQIEYMIEQGFHPLIEFNEHSNPEEFYWTMWKLPLFDCKSPQQVLDEVRECRSEYGDCYIRVAGFDNIKQCQTVSFIVHRPGRY		52447.1	13333.1	6.16	5.59	0.638493	55℃~65℃	0.97144	55℃~65℃	photo								GCF_014698895.1	2.73424	55.5	2693	3	43	4	2754	11
MBM5816614.1	RBC8_46	Cyanobacteria bacterium K_Offshore_surface_m2_239	IAc_cyano	1				1	1	9.7	3	2.1	MSKKYDAGVKEYRDTYWTPDYVPLDTDLLACFKCTGQEGVPKEEVAAAVAAESSTGTWSTVWSELLTDLDFYKGRAYRIEDVPGDRESFYAFIAYPLDLFEEGSITNVLTSLVGNVFGFKALRHLRLEDIRFPLAFIKTCQGPPNGIQVERDRMNKYGRPLLGCTIKPKLGLSGKNYGRVVYECLRGGLDFTKDDENINSQPFQRWQNRFEFVAEAVRSAQEETGEKKGHYLNCTAATPEEMYERAEFAKELGQPIIMHDYITGGFTANTGLSKWCRKNGMLLHIHRAMHAVIDRHPKHGIHFRVLAKCLRLSGGDQLHTGTVVGKLEGDRQSTLGYIDQLRESFVPEDRSRGNFFDQDWGSMGGVFAVASGGIHVWHMPALVAIFGDDSVLQFGGGTH…	MPFKSAVGDYQTVATLETFGFLPPFTQDEIYDQIAYIIAQGWSPLIEHVHPSRSMATYWSYWKLPFFGEKDLGVIVNELEACHRAYPDHHVRLVGYDAYTQSQGACFVVFEGR		52469.7	12968.5	5.96	5.14	0.963976	55℃~65℃	1.31666	>65℃	photo			non halophile					GCA_016882305.1	3.52228	65	3456	3	39	4	3687	185		Rbc 97.66% close to Synechococcus sp. CBW1004 which has 1.22–1.76um lenght and 0.95–1.14um width (Xu 2015)	0.5225	0.5225	1.49	capsule	0.979178	0.979178
MBC7152521.1	RBC8_47	Rhizobium sp.	ICD	1				0		2.6	1		MNADAKTEIKGKERYRAGVLKYAQMGYWDGHYEPKDTDLIALFRITPQEGVDPIEAAAAVAGESSTATWTVVWTDRLTACDQYRAKAYRVDPVPGTPGQYFCYVAYDLILFEEGSIANLTASIIGNVFSFKPLKAARLEDMRFPVAYVKTFKGPPTGIVVERERLDKFGKPLLGATTKPKLGLSGKNYGRVVYEGLKGGLDFMKDDENINSQPFMHWRDRFLYCMEAVNHASAVTGEVKGHYLNITAGTMEEMYRRAEFAKELGSVIVMVDLIVGWTAIQSISEWCRQNDMILHMHRAGHGTYTRQKNHGISFRVIAKWLRLAGVDHLHAGTAVGKLEGDPMTVQGYYNVLRETRNEVDLQRGIFFEQDWGDIKKVMPVASGGIHAGQMHQLLDLFGDD…	MRITQGCFSFLPNLTDEQITAQVEYCLRKGWAIGVEYTDDPHPRNTYWEMWGNPMFDLKDAKGVMMELDDCRNAHPQHYIRLNAFDSHRGFETVTMSFIVNRPDKEPDLRMTRTDGPGRSQHYSWSTTS		53887.9	15108.8	6.25	5.66	1.14218	>65℃	0.107245	55℃~65℃	chemo								GCA_014359665.1	5.49457		5277	3	48	4	5394	62
WP_155041937.1	RBC8_48	Paracoccus sp. PAR01	ICD	1				0		1	1		MNEMSKTEITDAKKRYAAGVLKYAQMGYWDGDYEPKETDILALFRITPQEGVDPIEAAAAVAGESSTATWTVVWTDRLTACDQYRAKAYKVEPVPGTPGQFFCYVAYDLILFEEGSIANVTASIIGNVFSFKPLKAARLEDMRFPVAYMKTFAGPPTGIVVERERLDKFGRPLLGATTKPKLGLSGKNYGRVVYEGLKGGLDFMKDDENINSQPFMHWRDRFLYCMEAVNKASAQTGEIKGHYLNVTAGTMEEMYRRAEFAKELGSVIIMVDLIIGWTATQSISNWARQNDMILHMHRAGHGTYTRQKNHGISFRVIAKWLRMAGVDHLHCGTAVGKLEGDPMTVQGYYNVCRETRNEVDLPRGIFFEQDWANLKKTLPVASGGIHAGQMHQLIDLFGD…	MRITQGCFSFLPDLTDEQIRDQVEYILSREWAVGIEFTDEPHPRNTYWEMWGHPMFDLKDAKGAMMELDDCRKAHGDAYIRINAFDSTRGWETVMMSFIVNRPTREPSFRSWRQEVDGRSIRYTHEMVG		53983	15342.1	6.29	5.17	1.35268	>65℃	-0.104365	<55℃	chemo		facultative anaerobe						GCF_014851995.1	5.10896	63.5	4832	3	54	3	4997	105			0.3	0.3	1.2	capsule	0.282743	0.282743	30
WP_155041937.1	RBC8_48	Paracoccus litorisediminis	ICD					0		1	1		MNEMSKTEITDAKKRYAAGVLKYAQMGYWDGDYEPKETDILALFRITPQEGVDPIEAAAAVAGESSTATWTVVWTDRLTACDQYRAKAYKVEPVPGTPGQFFCYVAYDLILFEEGSIANVTASIIGNVFSFKPLKAARLEDMRFPVAYMKTFAGPPTGIVVERERLDKFGRPLLGATTKPKLGLSGKNYGRVVYEGLKGGLDFMKDDENINSQPFMHWRDRFLYCMEAVNKASAQTGEIKGHYLNVTAGTMEEMYRRAEFAKELGSVIIMVDLIIGWTATQSISNWARQNDMILHMHRAGHGTYTRQKNHGISFRVIAKWLRMAGVDHLHCGTAVGKLEGDPMTVQGYYNVCRETRNEVDLPRGIFFEQDWANLKKTLPVASGGIHAGQMHQLIDLFGD…	MRITQGCFSFLPDLTDEQIRDQVEYILSREWAVGIEFTDEPHPRNTYWEMWGHPMFDLKDAKGAMMELDDCRKAHGDAYIRINAFDSTRGWETVMMSFIVNRPTREPSFRSWRQEVDGRSIRYTHEMVG		53983	15342.1	6.29	5.17	1.35268	>65℃	-0.104365	<55℃	chemo							nitrate	GCF_009711205.1	5.37087	63.5	5058	3	52	3	5228	112	Cells are Gram-stain-negative, non-spore-forming, non-flagellated and coccoid, ovoid or short rod-shaped	0.4–0.8 µm wide and 0.4–2.0 µm long.
MBE3550083.1	RBC8_51	Brockia lithotrophica	IE	1				0		1.3	1		MSETTRLSAGVKPYAELGYWDPTYEPKDTDVLAVFRLVPQEGVDPIEAAAAVAGESSTATWTVIWTDLLTAYERYQARAYKVEPVPGTDQYLAYIAYNLDLFEEGSIANLVSSIAGNVFGFKAVKALRLEDMRIPLPYVMTFQGPPHGIVMERELLNKFGRPLLGGTIKPKLGLSPRSYGRVIYEALRGGLDFTKDDENTNSQPFNRWRDRFLYAMEAVHKAMAETGEVKGHYVNVTAATMEDIYERAEFAKELGSVIVMIDLTIGFSAIQSMAKWARKNGVLLHLHRAMHSTFTRQKTHGISFRVLAKWMRLAGVDHLHAGTVVGKLEGDAYLTKGYYTVLRESSYKADPTLGLYFDQDYGAMPGVMPVASGGLHVGHIPTLVHYFGDDAVLQFGGGT…	MGNFVLRHGAFSYLPPLTDEEIKKQIAYALANGWAVNIEFTYDPHPRNVYWEMWKIPFFDAKDSDTILSELEACRRENPDAYIRINAYDRSYGKQTTRLSFLVQRPKEERGFTLERAVGPGFTQRYVVRPAE		52648.3	15468.3	5.82	6.74	1.64587	>65℃	1.26852	>65℃	chemo		anaerobic		Hydrogen, formate			elemental sulfur, thiosulfate or polysulfide	GCA_014896675.1	1.74629	64	1627	6	52	5	1708	18	motile, gram +, thin regular rods of 1.5–3.0 µm in length and 0.3–0.4 µm in width and appeared singly or in pairs	1.5–3.0 µm in length and 0.3–0.4 µm in width	0.175	0.175	2.25	capsule	0.205251	0.205251	62.5
WP_024537032.1	RBC8_52	Comamonas badia DSM 17552	ICD	1				0		0.8	1		MSTEVTEITDARKRYKAGVLKYREMGYWRPDYQPKATDVICLFRITPQEGVEPEEAAAGVAGESSCATWTVVWTDRLTACDDYRGKAYQVEQVPNNPQQWFAWIAYDLTLFEPGSIANLTASLIGNVFGFKPLKALRLEDMFLPEAYIKTFDGPPTGLIVERERLDKYGRPLLGATTKPKLGLSGRNYGRVIYEGLKGGLDFMKDDENINSQPFMHWRDRFLNVMDAVNKAQAVTGEIKGSYLNVTAATMEDMYERAEFAKALGSVVVMVDLVIGWTAIQSMAKWCRRNDMVMHMHRAGHSTYTRQKSHGVSFRVIAKWCRLAGVDHLHTGTAVGKLEGDPLTVQGYYNVCRDSYTRKDLPRGLFFDMNWADTKKVMPVASGGIHAGQMHQLLHLFGDD…	MMTNPTQRLTQGQFSFLPDLTDAEISAQIQYGLDKGYAWSVEYTDDPHPRNQYWDMFGMPMFDLRDPAGVLMEVNHCRQTFPSHYIRMMAFDSTRGVESVAMSFIVNRPQYEPGFQLERSEEAGRMMRYSTRSYAAGMPENERG		54119.1	16715.6	6.61	4.98	1.34024	>65℃	-1.16759	<55℃	chemo		aerobe						GCF_000484635.1	3.68102	66	3472	7	40	3	3581	59	Rod-shaped Gram- Motile	0.5-1.0 ×1-4µm for comamonas according to https://assets.publishing.service.gov.uk/government/uploads/system/uploads/attachment_data/file/422699/ID_17i3.pdf	0.375	0.375	2.5	capsule	0.99402	0.99402	28.5
NKQ36332.1	RBC8_53	Chloroflexota bacterium	I_Anaero	1				0		1.8	1		MTQHNGKNDSSAEAMFDAGVKEYSKTHHYYDIGYEPGPEQVLAAFRITPQEGVPWEEAAASVAAESSFATWTTVWSDNLVDPARYCARTYEIKPAPGRDDQFIAYLAYPLDLFEESSMPNLMSSIVGNVFGFKPLRALRLEDIYIPPAYLKTFQGPPHGMYVERDRMNKYGRPLLGATMKPKLGLSAKNYGRLVYEALRGGLDFTKDDENITSQPFMRWRDRFEFVMEAVDKAEAETGERKGHYLNVTAHSMEEMYRRAEFAKELGSRIIMVDYLVVGFTAFYSLSQWCRDNSMLLHAHRAMHSVIDRHPDHGIHWRVLSKWARIIGVDHVHNGTVVGKLEGDRASTMGINEMLRTDYLKREDAPGFHFDQPFLSMPPVFPVASGGIHVWHMPDLVDIF…	MKTETFSYLPTLTREQIERQVAYMLDNDWMPAVEYQERIDPAITYRYWWRLPLFRGATVQDVMDAVAACRTEHPDATIWISCFDQEHQTQALSFAV		54264.9	11378.7	5.76	4.66	1.24244	>65℃	3.79402	>65℃				halophile					GCA_012329075.1	4.32744	55	3888	2	38	3	3983	52
RME00383.1	RBC8_54	Calditrichaeota bacterium	I_Anaero	1				0		1.1	1		MSNRDKSSQNNRPKPVFEAGVKAYSEEGRHYYEPGYVPKDTEVLAAFRVTPQPEVPWEEAAAAVAAESSSGTWTTVWSDLLTDQARYAGRTYNIEAIPGREDQFMAYIAYPLDLFEEGSLPNLMSSIVGNVFGFKALRALRLEDIRIPPVLLKTFQGPPHGIQVERDRMNKYGRPLLGGTMKPKLGLSAKNYGRVVYEALRGGLDFTKDDENITSQPFMRWYDRFMFVMEGVKKAEAETGERKGHFLNVTAGTMEEMYRRAETAKQLDAPVIMVDYLTVGFTAFTSLSKWCRENGMLLHAHRAMHAVIDRQPHHGIHWRVLAKWCRLVGADHVHNGTVVGKLESDRAATLGVNDLLRKDEVRRDPSRGIYFDQPWTGLPPMFPVASGGIHVWHIPALVD…	MHSETFSYLPALTTEEIERQVQYILDKNWIPGIEFSPTLGPRELYWSFWKLPLFDAETTADVMAELEACQKAHPECYIKITAYDNIIQGQVLSFVAHQPESTHSVAATKAS		54612.3	12635.1	6.14	4.77	1.29588	>65℃	1.96745	>65℃	chemo			non halophile					GCA_003694105.1	3.3892	51	3611		30	3	3672	28
HHL73736.1	RBC8_55	Bacteroidetes bacterium	I_Anaero	1				0		1.7	1		MGKVNHANNVKNSGSFAAGVRDYSEEGRHYYSPGYTPGEEEVLAAFRITPQPGVSREEAAAAVAAESSSGTWTTVWSDLLTDQARYAGRTYRIEPVPGNEDQFIAYIAYPLDLFEEGSMANLMSSIVGNVFGFKAVRALRLEDLRIPGVLLKTFQGPPHGIQVERDRLNKYGRPLLGATMKPKLGLSAKNYGRVVYEALRGGLDLTKDDENITSQPFMRWYDRFSFVMEGVKKAEAETGERKGHYLNVTAGDMEEMYRRAELAKKLESPIIMVDYLTVGFTAFTSLSKWCRENGMLLHIHRAMHAVMDRQPNHGIHWRVLAKWCRVVGGDHVHNGTVVGKLEGDRASTIGINDLLREDSIKADKSRGIYFDQDWHAMPGMFPVASGGIHVWHIPELLHI…	MEIMTMRTETFSYLPQLTTEQIKKQVAYILKNGWIPGIEFSRELDPYNSFWSYWKLPFFNAERVDEVMQELDACREANPDAYIRLTGYDNIKQGQVLSFVAYRP		53923.5	12356.9	6.08	4.9	1.05138	>65℃	0.732961	55℃~65℃				halophile					GCA_011375275.1	4.02893	55	3185	2	27	2	3233	17
RMG64267.1	RBC8_56	Calditrichaeota bacterium	I_Anaero	1				0		3.3	1		MPKGSISADNHQEFFKAGVEEYSAAGRYYYDPGYTPRDTEVLAAFRITPQPGVPREEAAAAVAAESSSGTWTTVWSDLLTDQARYAGRTYKLEDVPGNPDQFIAYIAYPLDLFEEGSLPNLMSSIVGNVFGFKAIRALRLEDLYIPPVLLKTFQGPPHGIQVERDLLNKYGRPLLGATMKPKLGLTAKNYGRVVYEALRGGLDFTKDDENITSQPFMRWYDRARFVMEAVHKAEAETGERKGHYLNVSAATMEEMYKRAEDAKALGSRIIMVDFLTVGFTAFASLSKWCRDNGILLHLHRAMHAVIDRQKNHGIHWRVLVKWARMVGGDHLHNGTVVGKLEGDRATTLGTTDLLRNDFVKRDLSRGIFFDQPWVSMPGVMPVASGGIHVWHIPELVEIF…	MYTETFSYLPQFSEKDIAKQVAYILKKGWIPGIEYTDDPGPHNSYWTFWKLPLFNARSVEEVLKELQACKQANPSSYIKITGYDNKRQGQVLSFLAYRPAN		53681.5	11744.2	6.45	8.64	1.22242	>65℃	0.736568	55℃~65℃	chemo			non halophile					GCA_003696445.1	3.3045	56	2912	3	37	4	2968	12
WP_015187492.1	RBC9_1	Gloeocapsa sp. PCC 7428	IB	1				1	1	5.5	1		MSYAQTKTQTKTGYQAGVKDYRLTYYTPDYTPKDTDVLAAFRVTPQPGVPPEEAGAAVAAESSTGTWTTVWTDLLTDLDRYKGRCYDIEPVPGEDNQYICYVAYPLDLFEEGSVTNMLTSIVGNVFGFKALRALRLEDLRIPVAYLKTFQGPPHGIQVERDKLNKYGRPLLGCTIKPKLGLSAKNYGRAVYECLRGGLDFTKDDENINSQPFMRWRDRFLFVAEAIHKAQAETGEIKGHYLNVTAPTCEEMMKRAEFAKELEMPIIMHDYLTGGFTANTTLARWCRDNGVLLHIHRAMHAVIDRQKNHGMHFRVLAKCLRMSGGDHLHSGTVVGKLEGERGITMGFVDLMRENYVEQDRDRGIFFTQDWASMPGVMPVASGGIHIWHMPALVEIFGDDS…	MQTLPKERRYETLSYLPPLSDAQITKQIQYILNQGYIPAVEFNESSEPEQHYWTLWKLPLFGARSTQEVLSEVQACRSEYGNCYIRVVGFDNVKQCQILSFIVHKPNQNSYGGRY	MDLKRIAKDTAKTLSSYLTYQAMRTVLAQISETNPPLALWLHRFSAKEVIQDGEAYIHKLFQEKPDLALRIMVVREHIAQEVVDFLPEIVLSDIQQANMEHRRQHLERITQLESNPSHEQQATTESNLDNPSS	53276.1	13440	6	6.72	0.617451	55℃~65℃	0.380273	55℃~65℃	photo	a	aerobe	halotolerant					GCF_000317555.1	5.44635	43.5	5140	6	41	4	5300	109	Non motile. Unicellular. Cocci shaped. Recently divided cell pairs often appear to be only one cell since the new cells cohere temporarily. (Gloeocapsa in general tend to cluster in groups and secrete individual gelatinous sheaths which can often be seen as sheaths around recently divided cells within outer sheaths accroding to wikipedia) Presence thylakoids and PBS. No gas vesicle.	2.7 x 1.8 (measured on Gonzalez-Esquer 2016) (but there is a chance that what we measure is a transverse section here) 3.35 x 2.36 (average measured on Rippka 1979)	1.04	1.17	3.025	capsule	7.92288	9.35922
WP_015187492.1	RBC9_1	Chroogloeocystis siderophila 5.2 s.c.1	IB					1	1	5.5	1		MSYAQTKTQTKTGYQAGVKDYRLTYYTPDYTPKDTDVLAAFRVTPQPGVPPEEAGAAVAAESSTGTWTTVWTDLLTDLDRYKGRCYDIEPVPGEDNQYICYVAYPLDLFEEGSVTNMLTSIVGNVFGFKALRALRLEDLRIPVAYLKTFQGPPHGIQVERDKLNKYGRPLLGCTIKPKLGLSAKNYGRAVYECLRGGLDFTKDDENINSQPFMRWRDRFLFVAEAIHKAQAETGEIKGHYLNVTAPTCEEMMKRAEFAKELEMPIIMHDYLTGGFTANTTLARWCRDNGVLLHIHRAMHAVIDRQKNHGMHFRVLAKCLRMSGGDHLHSGTVVGKLEGERGITMGFVDLMRENYVEQDRDRGIFFTQDWASMPGVMPVASGGIHIWHMPALVEIFGDDS…	MQTLPKERRYETLSYLPPLSDAQITKQIQYILNQGYIPAVEFNESSEPEQHYWTLWKLPLFGARSTQEVLSEVQACRSEYGNCYIRVVGFDNVKQCQILSFIVHKPNQNSYGGRY	MDLKRIAKDTAKTLSSYLTYQAMRTVLAQISETNPPLALWLHRFSAKEVIQDGEAYIHKLFQEKPDLALRIMVVREHIAQEVVDFLPEIVLSDIQQANMEHRRQHLERITQLESNPSHEQQATTESNLDNPSS	53276.1	13440	6	6.72	0.617451	55℃~65℃	0.380273	55℃~65℃	photo								GCF_001904655.1	5.00999	43	4270	3	41	4	4619	301	Cells exhibit oval shape (average longitudinal diameter of 4 ± 0.77 lm, and average transverse diameter of 3.3 ± 0.64 lm; n = 10). They have a EPS cover, visible as a 0.3–0.4 m skin-like envelope. Pronounced capacity to form biofilms on culture flask walls (data not shown),suggests that isolate 5.2 s.c.1 is a sessile organism.	"average longitudinal diameter of 4 ± 0.77 lm, and average transverse diameter of 3.3 ± 0.64 lm; n = 10" according to Brown 2006. But when i measure myself: -Brown 2006: mucilled cells 1.9x1.4um on Fig3 / 2.9x2.6um on Fig4 / 2x1.6um on Fig7 (on average) - https://www.ccap.ac.uk/catalogue/strain-1419-1?sort=p.model&order=ASC&limit=25 : I measure on average 2.7x2.1um -> So I take 2.9x2.6um (the clo…	1.3		2.9	capsule	10.7956		50
WP_017327366.1	RBC9_2	Synechococcus sp. PCC 7336	IB	1				1	1	7.1	1		MSYSQTRTQTKAGFESGVKDYKLTYYTPDYTPKDTDILAAFRVSPQPGVPIEEAGAAVAAESSTGTWTTVWTDLLTDLDRYKGRCYDIEPVPGEDNQFICYIAYPLDLFEEGSVTNMLTSIVGNVFGFKALRALRLEDLRIPVAYLKTFQGPPHGITVERDKINKYGRPLLGCTIKPKLGLSAKNYGRAVYECLRGGLDFTKDDENINSQPFQRWRDRFLFVADAIHKAQAETGEIKGHYLNCTASTCEEMLKRAEFAKELEMPIIMHDFLTAGFTANTTLSHWCRDNGLLLHIHRAMHAVVDRQRNHGMHFRVLAKCLRMSGGDHIHTGTVVGKLEGDRESTLGFIDLLREDYVERDLSRGIYFTQDWVSMGGVMAVASGGIHVWHMPALVDIFGDDS…	MQTLPKERRYETMSYLPPLSDAQIERQIAYYLDQGFIPAIEFDEVADPATYFWTLWKLPLFGASSTREVLQEVNNCRNEYRNCFIRVVAFDNIKQCQVASFIVNKPSGF	MDRKHIAKKTAEVIISYLTYQAMRTVREQLREVHPVKAVWLGQFSSQGKLQDGEAYLEELVAEDREIALRIMTVRQHLADEIVEFLPEMVSLGIQQANMDRRRRLLERMTQVQPVDEVAHEEERVPAQPEPELQSGLETSSPADGPTDPTSPEADGD	53219.9	12753.4	5.79	5.07	0.748367	55℃~65℃	0.0020854	55℃~65℃	photo	a	aerobe	halophile					GCF_000332275.1	5.06664	53.5							Non motile. unicellular. Gram- nondiazotrophic mesophile. One of the most-primitive recent saltwater Cyanobacteria, with a close phylogenetic relationship to the root Cyanobacteria, Gloeobacter violaceus sp. PCC7421. Presence thylakoids and PBS. No gas vesicle.	Unicellular marine strain (unpublished data provided by Michelle Gehringer), rod shaped 5.3 um long and 1.29 width measured on average from their picture)	0.645	0.645	5.3	capsule	6.365	6.365
HIK35429.1	RBC9_3	Thermosynechococcus sp. M98_K2018_005	IB	1				1	1	5.2	1		MAYTQSKSQKAGYQAGVKDYRLTYYTPDYTPKDTDILAAFRVTPQPGVPFEEAAAAVAAESSTGTWTTVWTDLLTDLDRYKGRCYDIEPLPGEDNQFIAYIAYPLDLFEEGSVTNMLTSIVGNVFGFKALKALRLEDLRIPVAYLKTFQGPPHGIQVERDKLNKYGRPLLGCTIKPKLGLSAKNYGRAVYECLRGGLDFTKDDENVNSQPFQRWRDRFLFVADAIHKAQAETGEIKGHYLNVTAATCEEMLKRAEFAKELEMPIIMHDFLTAGFTANTTLSKWCRDNGMLLHIHRAMHAVIDRQKNHGMHFRVLAKCLRMSGGDHIHTGTVVGKLEGDKAVTLGFVDLLRENYIEQDRSRGIYFTQDWASMPGVMAVASGGIHVWHMPALVEIFGDDAV…	MKTLPKERRYETFSYLPPLSDAQIARQIQYAIDQGYHPCVEFNESSDAEIRYWTMWKLPLFNCTNAQEVLNEVQQCRSEYPNCFVRVVAFDNIKQCQVMSFIVYKPNQANSGYSGYRY	MDVKHIAKQTTKTLMSYLTYQAVRTVIGQLAETDPPRSLWLHQFTSQESVQDGERYLEALFREQPDLGFRILTVREHLAEMVADYLPEMLRAGIQQANLQQRCQQLERMTQVSEANVESSNPETLE	53023.8	13973.7	5.99	6.55	1.03439	>65℃	-0.215555	<55℃	photo			non halophile					GCA_015295825.1	2.38508	54	2290	3	39	4	2379	43	TA-1 (close neighbor according to Cheng 2022: https://www.frontiersin.org/articles/10.3389/fmicb.2022.932840/full ) are rod-shaped cells 1.2–2.5 μm in width and 6.0–9.0 μm in length.	TA-1 (close neighbor according to Cheng 2022: https://www.frontiersin.org/articles/10.3389/fmicb.2022.932840/full ) are rod-shaped cells 1.2–2.5 μm in width and 6.0–9.0 μm in length.	0.925	0.925	7.5	capsule	18.5026	18.5026	98
HIK35429.1	RBC9_3	Thermosynechococcus sp. M55_K2018_012	IB					1	1	5.2	1		MAYTQSKSQKAGYQAGVKDYRLTYYTPDYTPKDTDILAAFRVTPQPGVPFEEAAAAVAAESSTGTWTTVWTDLLTDLDRYKGRCYDIEPLPGEDNQFIAYIAYPLDLFEEGSVTNMLTSIVGNVFGFKALKALRLEDLRIPVAYLKTFQGPPHGIQVERDKLNKYGRPLLGCTIKPKLGLSAKNYGRAVYECLRGGLDFTKDDENVNSQPFQRWRDRFLFVADAIHKAQAETGEIKGHYLNVTAATCEEMLKRAEFAKELEMPIIMHDFLTAGFTANTTLSKWCRDNGMLLHIHRAMHAVIDRQKNHGMHFRVLAKCLRMSGGDHIHTGTVVGKLEGDKAVTLGFVDLLRENYIEQDRSRGIYFTQDWASMPGVMAVASGGIHVWHMPALVEIFGDDAV…	MKTLPKERRYETFSYLPPLSDAQIARQIQYAIDQGYHPCVEFNESSDAEIRYWTMWKLPLFNCTNAQEVLNEVQQCRSEYPNCFVRVVAFDNIKQCQVMSFIVYKPNQANSGYSGYRY	MDVKHIAKQTTKTLMSYLTYQAVRTVIGQLAETDPPRSLWLHQFTSQESVQDGERYLEALFREQPDLGFRILTVREHLAEMVADYLPEMLRAGIQQANLQQRCQQLERMTQVSEANVESSNPETLE	53023.8	13973.7															GCA_015295915.1	2.39921	54	2343	2	39	4	2424	36									55
WP_106306271.1	RBC9_5	Chamaesiphon polymorphus CCALA 037	IB	1				1	1	7.5	1		MAYAQTQTQAKAGYKAGVQDYRLTYYTPDYTPKDTDLLAAFRMTPQPGVPAEEAGAAVAAESSTGTWTTVWTDLLTDLDRYKGRCYHIEPVQGEDNQYFCFIAYPLDLFEEGSVTNMLTSLVGNVFGFKALRALRLEDLRVPVAYLKTFQGPPHGITVERDKLNKYGRPLLGCTIKPKLGLSAKNYGRAVYEVLRGGLDLTKDDENINSQPFMRWRDRFLFVQEAIEKAQAETGEIKGHYLNVTAPTCEQMMERAQFAKEIGTPIIMHDFLTGGFTANTTLAKWCQANGILLHIHRAMHAVIDRQKNHGIHFRVLAKCLRMSGGDHLHSGTVVGKLEGEKGITMGFVDLMRENYIEEDRSRGIFFTQDWASMPGVMPVASGGIHVWHMPALVEIFGDDS…	MQTLSYSRYFETFSYLPPLSDAQITKQLQYMLDQGYIPGVEFSKDSEPTQHYWTLWKLPLFNATTTNEILAEVRACRSEYGHCYVRVVGFDNIKQCQVLSFIVHKP	MDRKQVAKATTKVISSYLTYQAMQSVLSELTEMNPPLALWLRGFSGQQILQDGEVYLQALLAQNQELAFRIMTVREHLVEDIMEDLPEMVLHDIKLKNSQHRKQQLERLSQLSITEPTSQIESASE	53010.9	12422	5.99	6.25	1.17334	>65℃	0.289404	55℃~65℃	photo			non halophile					GCF_003003845.1	6.08953	45.5	5498	4	53	3	5801	243	oval of 10um length and 2-3um width. But also able to be coccus of 2-3um diameter. (https://ccala.butbn.cas.cz/en/chamaesiphon-polymorphus-geitler) (https://www.pinterest.com/pin/406168460113842140/) https://mcc.nies.go.jp/strainList.do?strainId=498 says cylinder of 7 - 13 μm lenth (and 2-3um diameter according to the pic) https://repositorio.uam.es/bitstream/handle/10486/684635/fingerprinting_lo…	oval of 9.4um length and 3.8um width. But also able to be coccus of 2-3um diameter. (https://ccala.butbn.cas.cz/en/chamaesiphon-polymorphus-geitler)	1.9	1.9	9.4	capsule	92.2413	92.2413	9.75
OIP69680.1	RBC9_6	Oscillatoriales cyanobacterium CG2_30_44_21	IB	1				1	1	4.5	1		MSYSKTQSKSKAGYDAGVQDYKLKYYTPDYTPRDTDLLAAFRFVPQPGVPPEEAAAAVAAESSTGTWTTVWTDLLTDLDRYKGRCYDLEPVPNEDNQYIAYIAYPLDLFEEGSVTNLLTSLVGNVFGFKALRALRLEDLRVPIAYLKTFQGPPHGIQVERDKLNKYGRPLLGCTIKPKLGLSAKNYGRAVYECLRGGLDFTKDDENINSQPFMRWRDRFLFVQEAIEKAQAESGEIKGHYLNVTAPTCEQMMERAAFAKEIGTPIIMHDFLTGGFTANTTLAKYCRDNGLLLHIHRAMHAVIDRQKTHGIHFRVLAKCLRMSGGDHLHSGTVVGKLEGEKGITMGFVDLMREDHIELDRSRGIYFTQDWASMPGVLPVASGGIHVWHMPALVEIFGDDS…	MQTLPKERHYETLSYLPPLSDAQITRQIEYTLRQGFYPAIEFNEDSDPAIHYWTLWKLPLFNATTPQEVLSEVQACRSSYPGSFIRVVAFDNIKQCQVQSFIVHKPNAARY	MDIKRSTKSTAKMLINFLTFEAVKTIAEQLEETDKLKALWFNQFSTRERLQNGELYIKDLFAVHQEMAFRVMTVREHLANEILEFLPEMTRTGIQQSNMQLRRQHFEKIMSAPASKGYAECENLEPSSETNLEVPLEVVANLDPDSIVESDRPSPQPNQ	53065.9	12954.5	5.99	6.26	0.885825	55℃~65℃	1.70223	>65℃	photo			non halophile					GCA_001873375.1	3.49529	44.3	3046	2	35	4	3240	153	Oscillatoriales. filamentous straight. Multicellular. Blast -> 98.95% close rbc from Pseudanabaena biceps which are "Short trichome, 8-9-celled, cells barrel shaped, 3-4.2 μm long and 2-3 μm broad, pale blue-green in colour, rounded at the ends." (https://www.researchgate.net/publication/313314376_Floristic_Survey_of_Microplanktonic_Cyanobacteria_and_Chlorophyta_from_Different_Ecological_Niches_o…	Oscillatoriales. Blast -> 98.95% close rbc from Pseudanabaena biceps which are "Short trichome, 8-9-celled, cells barrel shaped, 3-4.2 μm long and 2-3 μm broad, pale blue-green in colour, rounded at the ends." (https://www.researchgate.net/publication/313314376_Floristic_Survey_of_Microplanktonic_Cyanobacteria_and_Chlorophyta_from_Different_Ecological_Niches_of_West_Bengal_India/figures?lo=1)	1.25	1.25	3.6	cylinder	17.6715	17.6715
WP_017713779.1	RBC9_7	Prochlorothrix hollandica (PCC 9006 = CALU 1027)	IB	1				1	1	8.2	2	0.1	MAVQTKGYQAGVKDYRLTYYTPEYTPKDTDLLACFRMTPQPGVPPEEAGAAVAAESSTGTWTTVWTDLLTDLDRYKGRCYEVEPVPGEDNQYFCFVAYPLDLFEEGSVTNILTSIVGNVFGFKALRALRLEDIRFPIALVKTFQGPPHGIQVERDRLNKYGRPLLGCTIKPKLGLSAKNYGRAVYECLRGGLDFTKDDENINSQPFMRWRDRFLFVQEAIEKAQAETGEVKGHYLNVTAATCEEMLKRAEFAKEIGTPIIMHDFLTGGFTANTTLAHYCRDNGLLLHIHRAMHAVIDRQRIHGIHFRVLAKCLRLSGGDHLHSGTVVGKLEGEKDITLGFVDLMREDHIEEDRSRGVFFTQDWASMPGVMPVASGGIHVWHMPALVEIFGDDSCLQFGG…	MKTLPKERRYETLSYLPPLSDQQIARQIEYMVREGYIPAVEFNEDSDATTCYWTMWKLPLFHATSTQEVLGEVRECRTEYPNCYIRVVGFDNIKQCQSVSFIVHKPNRY	IB BUT NOT RBCX (like 6301!)	52496.3	12962.6	5.65	6.1	1.07932	>65℃	1.72314	>65℃	photo	a, b	aerobe	non halophile	Photo, electron donor is mostly H2O (oxygenic photoS). But able to do Facultative Anoxygenic Photosynthesis with sulfide as electron donor				GCF_000332315.1	5.58591	54.5							Non motile. Multicellular (filamentous straight). non-branching filaments. Grow by equal binary fission of intercalary cells and multiply by fortuitous fragmentation. Similarly to blue–green cyanobacteria, the carboxysomes of P. hollandica PCC 9006 are enveloped in a non-unit membrane. However, the carboxysomes of P. scandica NIVA-8/90 lack this shell resembling the pyrenoid of green algae and hi…	Pinevich 2012: 11.8 ± 0.9 × 1.6 ± 0.1 μm (I measure in average 11um x 1.54um) Velichko 2016: I measure in average 11.5um x 2.0um Burger-Wiersma 1989: I measure in average 8.3um x 1.1um (average from their 3 figures (Fig1A 11x1.3 ; Fig1B 8.1x1 ; Fig2 5.8x1)) https://ncma.bigelow.org/CCMP682 : I measure in average 10.65um x 1.44um (10.23um x 1.38um in average on the first pic; 11.06um x 1.49um in a…	0.77	0.77	10.56	cylinder	19.6696	19.6696	20
WP_010467950.1	RBC9_8	Acaryochloris marina MBIC11017	IB	1				1	1	5.7	2	1.1	MSYSQTRTQSKAGYDAGVKDYKLTYYTPDYTPKDTDILAAFRMTPQPGVPPEEAGAAVAAESSTGTWTTVWTDLLTDLDRYKGRCYDIEAVANEDNQYIAYIAYPLDLFEEGSVVNLLTSLVGNVFGFKALRALRLEDIRIPVAYMKTFQGPPHGITVERDKINKYGRPLLGCTIKPKLGLSAKNYGRAVYECLRGGLDFTKDDENINSQPFMRWRDRFLFVAEAIHKAQAETGEIKGHYLNVTAATCEEMLKRAEFAKELEMPIIMHDFITGGFTANTTLSHWCRDNGVLLHIHRAMHAVIDRQKNHGMHFRVLSKCLRMSGGDHIHTGTVVGKLEGEKGITMGFVDLLRENYVEKDLSRGIYFTQDWASMGGVMAVASGGIHVWHMPALVEIFGDDS…	MRTLPIERRFETFSYLPPLNDDQIRRQIQYILDQGYIAGIEFNDTPEPTEYYWTMWKLPLFKNPSVQDVLYEIGECRSEYSDKYVRVVGFDNIRQCQVMSFIVHKPGSNSGYRPY	MDQKRVAKDTAQVLISYLTYQAAKLVVTQLYETNPGLGIWLSEFSSTDRIQDGEFYLEALMQENRELALRLLTVREHLAEEVVEFLPEMVKTGIQESNVGHRRQLLERMTQMSTPESPSNDDELEADADEELD	52980.8	13773.4	5.87	5.36	1.38819	>65℃	0.839292	55℃~65℃	photo	a, d	aerobe	halophile					GCF_000018105.1	8.03459	47	7302	6	74	4	7630	244	Non motile. Unicellular. Spheroidal or ellipsoidal. Presence thylakoids. Absence PBS. Absence gas vesicles	1.5-2.0 µ,m in diameter and 2.0-3.0 µ,min length. I measure 2.1 x 1.4	0.875	0.875	2.5	capsule	4.61012	4.61012
WP_010467950.1	RBC9_8	Acaryochloris sp. CCMEE 5410	IB					1	1	5.7	2	1.1	MSYSQTRTQSKAGYDAGVKDYKLTYYTPDYTPKDTDILAAFRMTPQPGVPPEEAGAAVAAESSTGTWTTVWTDLLTDLDRYKGRCYDIEAVANEDNQYIAYIAYPLDLFEEGSVVNLLTSLVGNVFGFKALRALRLEDIRIPVAYMKTFQGPPHGITVERDKINKYGRPLLGCTIKPKLGLSAKNYGRAVYECLRGGLDFTKDDENINSQPFMRWRDRFLFVAEAIHKAQAETGEIKGHYLNVTAATCEEMLKRAEFAKELEMPIIMHDFITGGFTANTTLSHWCRDNGVLLHIHRAMHAVIDRQKNHGMHFRVLSKCLRMSGGDHIHTGTVVGKLEGEKGITMGFVDLLRENYVEKDLSRGIYFTQDWASMGGVMAVASGGIHVWHMPALVEIFGDDS…	MRTLPIERRFETFSYLPPLNDDQIRRQIQYILDQGYIAGIEFNDTPEPTEYYWTMWKLPLFKNPSVQDVLYEIGECRSEYSDKYVRVVGFDNIRQCQVMSFIVHKPGSNSGYRPY	MDQKRVAKDTAQVLISYLTYQAAKLVVTQLYETNPGLGIWLSEFSSTDRIQDGEFYLEALMQENRELALRLLTVREHLAEEVVEFLPEMVKTGIQESNVGHRRQLLERMTQMSTPESPSNDDELEADADEELD	52980.8	13773.4	5.87	5.36	1.38819	>65℃	0.839292	55℃~65℃	photo								GCF_000238775.2	8.09443	47	6747	6	74	4	7460	629
WP_010467950.1	RBC9_8	Acaryochloris marina MBIC10699	IB					1	1	5.7	2	1.1	MSYSQTRTQSKAGYDAGVKDYKLTYYTPDYTPKDTDILAAFRMTPQPGVPPEEAGAAVAAESSTGTWTTVWTDLLTDLDRYKGRCYDIEAVANEDNQYIAYIAYPLDLFEEGSVVNLLTSLVGNVFGFKALRALRLEDIRIPVAYMKTFQGPPHGITVERDKINKYGRPLLGCTIKPKLGLSAKNYGRAVYECLRGGLDFTKDDENINSQPFMRWRDRFLFVAEAIHKAQAETGEIKGHYLNVTAATCEEMLKRAEFAKELEMPIIMHDFITGGFTANTTLSHWCRDNGVLLHIHRAMHAVIDRQKNHGMHFRVLSKCLRMSGGDHIHTGTVVGKLEGEKGITMGFVDLLRENYVEKDLSRGIYFTQDWASMGGVMAVASGGIHVWHMPALVEIFGDDS…	MRTLPIERRFETFSYLPPLNDDQIRRQIQYILDQGYIAGIEFNDTPEPTEYYWTMWKLPLFKNPSVQDVLYEIGECRSEYSDKYVRVVGFDNIRQCQVMSFIVHKPGSNSGYRPY	MDQKRVAKDTAQVLISYLTYQAAKLVVTQLYETNPGLGIWLSEFSSTDRIQDGEFYLEALMQENRELALRLLTVREHLAEEVVEFLPEMVKTGIQESNVGHRRQLLERMTQMSTPESPSNDDELEADADEELD	52980.8	13773.4	5.87	5.36	1.38819	>65℃	0.839292	55℃~65℃	photo								GCF_024347835.1	7.64773	47	6696	6	73	4	6969	190
WP_006527632.1	RBC9_9	Gloeocapsa sp. PCC 73106	IB	1				1	1	8.6	2	0.3	MVQAKSGTSFKAGVQDYRLTYYTPDYTPKDTDILAAFRVTAQPGVPPEEAAAAVAAESSTGTWTTVWTDNLTDLDRYKGRCYDIERIPGEDNQFFCFIAYPLDLFEEGSVTNLLTSLVGNVFGFKALKALRLEDLRVPVAYLKTFQGPPHGITVERDILNKYGRPLLGCTIKPKLGLSAKNYGRAVYECLRGGLDFTKDDENINSQPFMRWRDRFLFVAEAIHKAQAETNEIKGHYLNVTAPTCEDMLERAEFVKELKMPILMHDYLTGGFTANTTLAKWCRRNGILMHIHRAMHAVIDRQKNHGIHFRVLAKCLRMSGGDHLHSGTVVGKLEGERGITMGFVDLMREDYIEEDRSRGIFFTQDWVSMPGVMPVASGGIHVWHMPALVEIFGDDSCLQF…	MKTLPKERRYETLSFLPPLTDQQITRQIDYMIEQGYIPAIEFEENPQPTDHHWTLWKLPLFEARNSQEVINEVRECRSEYPNYYIRVIGFDNIKQCQTVSFIVHKPNSTTNRY	MYPKQVAAETAKVLQSYLTYQAIKTIIAQLAETNPPMALWLTEYSSGNKVQDGEAYLQGLMLEHKDLVIRILEVRENLAEQVLDFLPEMVRQNLQQSGLHNRRQLLERLTRSLPPDSDTPNSNIS	52861.7	13638.3	6.09	5.9	0.897044	55℃~65℃	0.835923	55℃~65℃	photo	a	aerobe	non halophile					GCF_000332035.1	4.02511	41							non motile. Unicellular but very often by 2, 4. Presence thylakoids. Presence PBS. Absence gas vesicles	Measured average of all the cells from Biegala: 5.14 x 4.05. I also measure cells from Rippka 1979 and do the average of them (5x3.24) => I take the average of Rippka 1979 and Biegala 2008: 5.07 x 3.64375	1.82187	1.82187	5.07	capsule	40.203	40.203
WP_015132410.1	RBC9_10	Leptolyngbya sp. PCC 7376	IB	1				1	1	6.6	2	0.2	MVQTKSAGFKAGVQDYRLTYYTPDYTPKDTDLLACFRMTPQAGVPAEECAAAVAAESSTGTWTTVWTDGLTDLDRYKGRCYHVEPVAGEDNQYFCFVAYPLDLFEEGSITNVLTSLVGNVFGFKALRALRLEDIRFPVAFIKTCPGNPHGITVERDLLNKYGRPLLGCTIKPKLGLSAKNYGRAVYECLRGGLDFTKDDENINSQPFMRWRDRFLFVQEAIEKAQAETNEVKGHYLNVTAATCEEMIERAEFAKEIGTPIVMHDFITGGFTANTSLSKWCRKNGLLLHIHRAMHAVIDRQKNHGIHFRVLAKCLRLSGGDHLHSGTVVGKLEGDRQGTLGFVDLMREDYVEEDRSRGVFFTQDWASAPGTMPVASGGIHVWHMPALVDIFGDDSCLQFG…	MKTLPKEKRYETLSYLPPLSDQQISRQVQWMIDQGFIPGVEFEKDPAPDLHHWTLWKLPLFSATSAQDVLNEVRECRSEYSDCYIRVVGFDNIKQCQTVSFIVYKPNQTRY	MEFKDIAKETAKTLRNYLTYQAVRLISQQLGETNPGQAIWLGNFSKTHSVQDSDRYLEAMMSENKEIVLRILTVREDLAGEVLEFLPEMVLTQIKQSNADHRRSLLERLTRVDLSSTDPASTDVEPDVSEDSE	52213.6	13131.8	5.9	6.08	1.15737	>65℃	1.2344	>65℃	photo	a	aerobe	halophile					GCF_000316605.1	5.12595	44	4464	6	47	4	4750	229	non motile, Gram- filamentous straight.Presence thylakoids. Presence PBS. Absence gas vesicles	1.7um length x 1um diameter (Mares 2019) (for the length it is actually hard to say if i m measuring a cell that is about ot divide... Anyways, other papers about Leptolyngbya (https://journals.asm.org/doi/full/10.1128/AEM.01183-08) usually measure them much bigger so i definitely should consider this size if not larger) (and also, Mares 2019 says that the diameter is "1–1.5 μm" so I definitely t…	0.5	0.5	1.7	cylinder	1.33518	1.33518	26
HIK38644.1	RBC9_13	Geminocystis sp. M7585_C2015_104	IB	1				1	1	1.9	3	0.2	MAQVGFKAGVQDYRLTYYTPDYTPKDTDLLACFRVTPQPGVPPEEAAAAVAAESSTGTWTTVWTDNLTDLERYKGRCYNIEPVPGEENQYFAFVAYPLDLFEEGSVTNMLTSLVGNVFGFKALRALRLEDIRVPVALVKTFQGPPHGIVVERDKLNKYGRPLLGCTIKPKLGLSAKNYGRAVYECLRGGLDFTKDDENINSQPFMRWRDRFLFVQEAVQKAQAETGEIKGHYLNVTAPTCEEMLKRAEFAKEIGAVIIMHDFLTAGFTANTTLAKWCRDNGVLLHIHRAMHAVIDRQKNHGIHFRVLAKCLRLSGGDHLHSGTVVGKLEGDRAATLGFIDLMREDYVEEDRSRGIFFTQDYASMPGVLPVASGGIHVWHMPILLDIFGDDACFQFGGGT…	MQTLPKERHYETLSYLPPMTDQQILKQIQYLLDQGYIPAIEFEKDPTPTDHHWTLWKLPLFNAKTPQEVLNEVRECKAQYPDHYIRVIGFDNIKQCQTLSFIVYKPNASRF	MYYKNIAKDTARVLQSYLTYQAVKIIISQLSETNPQQAMWLSQYSDRTKVQDGESYLSQLLGENKELVLRILTVREDIANHILEFLPEMVKTNILQSNIEHRRRLLESLTQVSPNDSQQFHPEIDSKPLDNKEE	52039.8	13254	5.86	6.4	1.16548	>65℃	1.03871	>65℃	photo	a (for another Geminocystis: Geminocystis herdmanii PCC 6308 (T))		non halophile					GCA_015295805.1	2.84317	44.5	2574	2	38	4	2647	29	non motile. unicellular. Presence thylakoids. Presence PBS. Absence gas vesicle (for another Geminocystis: Geminocystis herdmanii PCC 6308 (T))		2.5	2.5		sphere	65.4498	65.4498	80
HIK38644.1	RBC9_13	Geminocystis sp.	IB					1	1	1.9	3	0.2	MAQVGFKAGVQDYRLTYYTPDYTPKDTDLLACFRVTPQPGVPPEEAAAAVAAESSTGTWTTVWTDNLTDLERYKGRCYNIEPVPGEENQYFAFVAYPLDLFEEGSVTNMLTSLVGNVFGFKALRALRLEDIRVPVALVKTFQGPPHGIVVERDKLNKYGRPLLGCTIKPKLGLSAKNYGRAVYECLRGGLDFTKDDENINSQPFMRWRDRFLFVQEAVQKAQAETGEIKGHYLNVTAPTCEEMLKRAEFAKEIGAVIIMHDFLTAGFTANTTLAKWCRDNGVLLHIHRAMHAVIDRQKNHGIHFRVLAKCLRLSGGDHLHSGTVVGKLEGDRAATLGFIDLMREDYVEEDRSRGIFFTQDYASMPGVLPVASGGIHVWHMPILLDIFGDDACFQFGGGT…	MQTLPKERHYETLSYLPPMTDQQILKQIQYLLDQGYIPAIEFEKDPTPTDHHWTLWKLPLFNAKTPQEVLNEVRECKAQYPDHYIRVIGFDNIKQCQTLSFIVYKPNASRF	MYYKNIAKDTARVLQSYLTYQAVKIIISQLSETNPQQAMWLSQYSDRTKVQDGESYLSQLLGENKELVLRILTVREDIANHILEFLPEMVKTNILQSNIEHRRRLLESLTQVSPNDSQQFHPEIDSKPLDNKEE	52039.8	13254	5.86	6.4	1.16548	>65℃	1.03871	>65℃	photo								GCA_025055395.1		44.5	2590	6	39	4	2656	17		-3.5-4µm diameter for Geminocystis herdmanii PCC 6308 (Shih) -I measure 4-5um diameter on https://sagdb.uni-goettingen.de/detailedList.php?str_number=2410 (Actually 99% cells seem like they just divided and they are attched to another one (and they can be smaller). The few individualized ones are 4-5um diameter) -spherical or slightly oval, 3–10 μm in diameter for Korelusová 2009 -spherical unice…
WP_215616936.1 (replaces NEQ51517.1 (they are identical proteins but only WP_215616936.1 has a full SSU))	RBC9_14	Leptothoe kymatousa TAU-MAC 1615	IB	1				1	1	10.1	3	1.7	MSYSQTSTQSKAGYSAGVKDYKLTYYTPDYTPKDTDILAAFRMTPQPGVPPEECAAAVAAESSTGTWTTVWTDLLTDMDRYKGRCYDIEPVPGEDNQYICYVAYPLDLFEEGSVTNLLTSLVGNVFGFKALRALRLEDLRIPVAYLKTFQGPPHGIQVERDKLNKYGRPMLGCTIKPKLGLSAKNYGRAVYECLRGGLDFTKDDENINSQPFQRWRDRFLFCADAITKAQAETGEIKGHYLNVTAATCEEMIKRAEYAKELDQPIIMHDFLTGGFTANTTLSHWCRDNGVLLHIHRAMHAVIDRQKNHGIHFRVLAKCLRMSGGDHIHTGTVVGKLEGDRAGTMGFVDLLRENYVEQDKSRGVYFTQDWAAMGGVMAVASGGIHVWHMPALVEIFGDDS…	MKTLPKERRYETLSYLPPLTDAQIERQIQYVLEQGYFPAVEFNEDSDPTTYYWTMWKLPLFNAKSTREVLDEVQACRSEYPDCYIRVVGFDNVKQCQILSFIVHKPGSGSSYRY	MDLKRIAKDTAKTLTSYLTYQAVRVVMGQLKETDLPRSYWFNDFATRVNLQDGEAFIASLMQEQADLALRVMTVRQHLAEEVTEFLPEMVTTGIQQANIEHRKQHLERMTQMSSEELQGKADAGDRDSQSD	52860.4	13492.1	5.9	5.38	0.565774	55℃~65℃	0.965264	55℃~65℃	photo	a (average of all Leptolyngbya from Shih)		halophile					GCF_018739865.1	6.08994	50.5	3232	2	25	4	3297	34	filamentous straight. Presence thylakoids. Presence PBS (average of all Leptolyngbya from Shih)	1.3 ± 0.16 x 0.89 ± 0.05 (Konstantinou 2019)	0.445	0.445	1.3	cylinder	0.808748	0.808748
WP_215616936.1 (replaces NEQ51517.1 (they are identical proteins but only WP_215616936.1 has a full SSU))	RBC9_14	Leptolyngbya sp. SIO3F4	IB					1	1	10.1	3	1.7	MSYSQTSTQSKAGYSAGVKDYKLTYYTPDYTPKDTDILAAFRMTPQPGVPPEECAAAVAAESSTGTWTTVWTDLLTDMDRYKGRCYDIEPVPGEDNQYICYVAYPLDLFEEGSVTNLLTSLVGNVFGFKALRALRLEDLRIPVAYLKTFQGPPHGIQVERDKLNKYGRPMLGCTIKPKLGLSAKNYGRAVYECLRGGLDFTKDDENINSQPFQRWRDRFLFCADAITKAQAETGEIKGHYLNVTAATCEEMIKRAEYAKELDQPIIMHDFLTGGFTANTTLSHWCRDNGVLLHIHRAMHAVIDRQKNHGIHFRVLAKCLRMSGGDHIHTGTVVGKLEGDRAGTMGFVDLLRENYVEQDKSRGVYFTQDWAAMGGVMAVASGGIHVWHMPALVEIFGDDS…	MKTLPKERRYETLSYLPPLTDAQIERQIQYVLEQGYFPAVEFNEDSDPTTYYWTMWKLPLFNAKSTREVLDEVQACRSEYPDCYIRVVGFDNVKQCQILSFIVHKPGSGSSYRY	MDLKRIAKDTAKTLTSYLTYQAVRVVMGQLKETDLPRSYWFNDFATRVNLQDGEAFIASLMQEQADLALRVMTVRQHLAEEVTEFLPEMVTTGIQQANIEHRKQHLERMTQMSSEELQGKADAGDRDSQSD	52860.4	13492.1	5.9	5.38	0.565774	55℃~65℃	0.965264	55℃~65℃	photo			halophile					GCA_010672145.1			7358	1	42	4	7641	236
NJK99267.1	RBC9_15	Spirulinaceae cyanobacterium SM2_1_0	IB	1				1	1	5.8	1		MVQAKSSSGFQAGVKDYRLTYYMPDYTPKDTDLLACFRVTPQPGVPPEEAGAAVAAESSTGTWTTVWTDGLTDLDRYKGRCYDIEAVTGEDNQYFMFVAYPLDLFEEGSVTNMLTSIVGNVFGFKALRALRLEDLRIPVAYMKTFQGPPHGITVERDKLNKYGRPLLGCTIKPKLGLSAKNYGRAVYECLRGGLDFTKDDENINSQPFMRWRDRFLFVQEAIEKSQAETNEIKGHYLNVTAPTCEQMMQRAEFAKEIGTPIIMHDFLTGGFTANTTLAKYCRDNGLLLHIHRAMHAVIDRQKNHGMHFRVLAKCLRMSGGDHLHSGTVVGKLEGDRAVTLGFVDLMREDYIEEDRSRGIFFTQDWASIPGVFPVASGGIHVWHMPALVEIFGDDSCLQF…	MKTLPKERRYETLSYLPPLTDQQIAKQIQYMIDQGYIPAVEFEENPQPSDHHWTMWKLPLFDAQSPQDVLNEVRECRQEYSNSYIRVVGFDNIKQCQTVSFIVYKPGMNRY	MYPKKVARDTARMLQSYLTYQAILVIVNQLGETNPGQAIWLRQYSASHKLEDSEAYLDGLMAEHKELVLRILTVRESLAESVLDLLPEITRAGIQNANVERRRQVLERLTQTATPASVELPVEAEADEGDREETPPDA	52755.5	13263.9	5.86	5.63	0.726401	55℃~65℃	2.17892	>65℃	photo	a (average of the 2 Spirulina from Shih)		halophile					GCA_012031265.1	5.02833	58	4303	2	38	4	4611	264	filamentous spiral. Motile (by gliding). Presence thylakoids. Presence PBS. Absence gas vesicle (average of the 2 Spirulina from Shih)
WP_046277111.1	RBC9_16	Limnoraphis robusta CS-951	IB	1				1	1	7.5	2	0.2	MAYSQTRTQSKAGYKAGVQDYKLTYYTPDYTPKDTDILAAFRVTPQPGVPPEEAGAAVAAESSTGTWTTVWTDLLTDLDRYKGRCYDIEPVPGEDNQYICFIAYPLDLFEEGSVTNLLTSLVGNVFGFKALRALRLEDLRIPIAYLKTFQGPPHGITVERDKLNKYGRPLLGCTIKPKLGLSAKNYGRAVYECLRGGLDFTKDDENINSQPFMRWRDRFLFVQEAIEKAQAETGEVKGHYLNVTAPTCEEMLERAEFAKELKTPIIMHDYLTGGFTANTTLAKWCRRNGILLHIHRAMHAVIDRQKNHGIHFRVLAKCLRMSGGDHLHSGTVVGKLEGEKGITMGFVDLMREDHIEQDRDRGIYFTQDWASMPGVMPVASGGIHIWHMPALVEIFGDDS…	MQTLPKERRYETLSYLPPLTDAQIDKQIQYMLSQGFIPAVEFNETAEPEVRYWTLWKLPLFNATTVRDVMMEIQACRQEYPKCFIRVAGFDNVKQCQVLSFIIHRGDQSGGYRY	MDIKKVAKDTTKVLSSYLTYQAVRLVSSQLRETNPGLAIWLSGFSSTGKIQDGEAYLKEMLQENQEMAFRIMTVREHLAQEVVEYLPEMVRESIQQSNMEHRRQYLERMTQVSLSDTSPHPEFKMDSEPNQDE	53232.1	13461.3	6	6.56	1.13651	>65℃	0.985979	55℃~65℃	photo	a (average of the Oscillatoria from Shih)		non halophile					GCF_000972705.2	7.31412	41.5	5458	4	41	1	6159	655	filamentous straight. Multicellular. ((Motile by rotation. Presence thylakoids. Presence PBS. Absence gas vesicle (average of the Oscillatoria from Shih)))	https://www.ccap.ac.uk/catalogue/strain-1446-4 : measure in average cells of 2.3μm lentgh x 18.6um diameter Comas-Gonzalez 2017: measure in average cells of 1.3μm lentgh x 12.6um diameter Valle Pombrol 2022: measure in average cells of 1.9μm lentgh x 15.1um diameter Komárek 2013: measure in average cells of 2.82μm lentgh x 15.13um diameter (4.31μm lentgh x 18.5um diameter in fig13 ; 1.32μm lentgh…	7.7	7.7	2.1	cylinder	391.157	391.157
NJK40784.1	RBC9_19	Acaryochloridaceae cyanobacterium SU_2_1	IB	1				1	1	5.8	2	0.3	MSYSPTRTQSKAGYDAGVKDYKLTYYTPDYTPKDTDILAAFRVTAQPGVPYEEAGAAVAAESSTGTWTTVWTDLLTDLDRYKGRCYDIEPVPGEENQFFAYIAYPLDLFEEGSVTNLLTSLVGNVFGFKALKALRLEDIRIPVAYLKTFQGPPHGIQVERDKINKYGRPLLGCTIKPKLGLSAKNYGRAVYECLRGGLDFTKDDENINSQPFQRWRDRFLFVADAIHKSQAETGEIKGHYLNVTAATCEEMLERAAFAKELDMPIVMHDFLTGGFTANTTLAKYCRANGLLLHIHRAMHAVIDRQKNHGIHFRVLSKCLRMSGGDHIHTGTVVGKLEGDKAITLGFIDLLRENYVEQDRSRGVFFTQDWASMPGVMAVASGGIHVWHMPALVEIFGDDS…	MKTLPKERRFETLSYLPPLTDEQIRRQIQYILAQGYIAAVEFNEKSDPTEYYWTMWKLPLFKNPDVQDVLQEVNECRSEYPDNYVRVVGFDNIKQCQVLSFVVHKPSSNTGFQQRY	MDYKQVAKNTAKMLISYLTYQAARTVVSQLYETNPALGIWLSEFSSVDRIQDGEIYLTALMKENPELALRLMTVRADLAEGVVEYLPEMAKIGIQQANTELRRQLLERMTQMRPQEASPSHPEGSDQNPLLESETDLSSDEG	52847.4	13859.6	5.9	5.82	1.03976	>65℃	0.8146	55℃~65℃	photo	a, d (average of 2 Acaryochloris sp from Shih)		halophile					GCA_012030735.1	3.0211	49	2075	2	33	3	2887	774	Non motile unicellular coccoid. Presence thylakoids. Absence PBS. Absence gas vesicle (average of 2 Acaryochloris sp from Shih)))	1.5-2.0 diameter coccoid (from data from other Acaryochloridaceae (=Acaryochloris sp + Pseudoacaryochloris sp) collected in ref)	0.875	0.875		sphere	2.80616	2.80616
NJL97415.1	RBC9_20	Synechococcaceae cyanobacterium SM2_3_2	IB	1				1	1	6.3	1		MSYSQATAQSKSGYKAGVQDYRLTYYTPDYTPKDTDILACFRVSPQPGVPPEEAGAAVAAESSTGTWTTVWTDLLTDLDRYKGRCYDIEAVPGEDNQYFCFIAYPLDLFEEGSVTNLLTSIVGNVFGFKALKALRLEDLRIPVAYLKTFQGPPHGIQVERDKLGKYGRPLLGCTIKPKLGLSAKNYGRAVYECLRGGLDFTKDDENINSQPFQRWRDRFLFVMDAIHKAQAETGEIKGHYLNVTAPTVEQMFQRAEYAKELGAPIIMHDYLTAGFTANTSLAKWCRDNGILLHIHRAMHAVIDRQKNHGIHFRVLAKCLRMSGGDHLHSGTVVGKLEGERDITLGFVDQMRENYVEADRSRGNFFTQDWASMPGVMPVASGGIHIWHMPALVEIFGDDS…	MQTLPKERRYETLSYLPPLTDLQISKQIQYILDQGYIPAVEFNETSDPTVIYWTMWKLPLFNVASTQEVLSEVQACRGSYSNCFIRVVGFDNVLQCQVLSFIVHKPSGVR	MNLKQITKETTATLISYLTYQAMRTVLGQLSEMDPPQALWLRQFSTSAKLQDSEAYLRELMQERPDLAYRLMTVREYIATEIADVLPEMLKTGIQAANLSQRRSHLERVTGLSDTDPTPDDVFGFEDPLGPES	52989.6	12692.5	6.08	5.71	1.12156	>65℃	1.25051	>65℃	photo			halophile					GCA_012031565.1	3.92942	53.5	3527	4	42	3	3942	366
GDX72213.1	RBC9_22	Cyanobium sp.	IAc_cyano	1				1	1	9.8	2	0.4	MAKKYDAGVKEYRDTYWTPDYVPLDTDLLACFKCTGQEGVPKEEVAAAVAAESSTGTWSTVWSELLTDLDFYKGRCYRIEDVPGDKESFYAFIAYPLDLFEEGSVTNVLTSLVGNVFGFKALRHLRLEDIRFPMAFIKTCMGPPNGIQVERDRMNKYGRPLLGCTIKPKLGLSGKNYGRVVYECLRGGLDFTKDDENINSQPFQRWQNRFEFVAEAVKSAEMETGERKGHYLNVTAATPEDMYERAEFAKELGQPIIMHDYITGGFTANTGLAKWCRKNGMLLHIHRAMHAVIDRHPKHGIHFRVLAKCLRLSGGDQLHTGTVVGKLEGDRQSTLGYIDQLRESFVPEDRSRGNFFDQDWGSMGGVFAVASGGIHVWHMPALVSIFGDDSVLQFGGGTH…	MPFKSTVGDYQTVATLETFGFLPPMTQDEIYDQIAYIIAQGWSPLVEHVHPSRSMATYWSYWKLPFFGEKDLSVIVNELEACHRAYPDHHVRLVGYDAYTQSQGSCFVVFEGR		52475.9	13014.5	5.96	5.14	1.27885	>65℃	1.21497	>65℃	photo			non halophile					GCA_014191535.1	1.93717	69							Overall, the cyanobacteria of this genus are usually oval to ellipsoid single cells, with 1.2 ± 0.2 μm in diameter, but might show up in pairs, right after division, and rarely appear in small pseudofilaments.	Overall, the cyanobacteria of this genus are usually oval to ellipsoid single cells, with 1.2 ± 0.2 μm in diameter, but might show up in pairs, right after division, and rarely appear in small pseudofilaments.	0.6	0.6		sphere	0.904779	0.904779
PHX68273.1	RBC9_23	Cyanobium sp. WKJ7-Wakatipu	IAc_cyano	1				1	1	12.6	2	1.7	MSKKYESGVKEYRDTYWTPDYIPLDTDLLACFKCTGQEGVPREEVAAAVAAESSTGTWSAVWSELLTDLDFYKGRCYRIEDVPGDKEAFYAFIAYPLDLFEEGSITNVLTSLVGNVFGFKALRHLRLEDIRFPMAFIKTCMGPPNGIVVERDRMNKYGRPLLGCTIKPKLGLSGKNYGRVVYECLRGGLDFTKDDENINSQPFQRWQNRFEFVAEATNLAQQETGEKKGHYLNCTAATPEEMYERAEFAKELGQPIIMHDYITGGFTANTGLAKWCRKNGMLLHIHRAMHAVIDRHPKHGIHFRVLAKCLRLSGGDQLHTGTVVGKLEGDRQSTLGYIDQLRESFVPEDRSRGNFFDQDWGSMGGVFAVASGGIHCWHMPALVAIFGDDSVLQFGGGTH…	MPFKSTVGDYQTVATLETFGFLPPMTQDEIYDQIAYIIAQGWSPLVEHVHPSNSMATYWSYWKLPFFGEKDLGVIVNELESCHRAYPDHHVRLVGYDAYTQSQGSCFVVFEGR		52378.8	12958.4	5.96	4.94	1.38521	>65℃	1.05015	>65℃	photo			non halophile					GCF_024345355.1	2.4065	62	2939	3	42	4	3045	57	Rod	0.97x1.22 (for Cyanobium usitatum) (ref; Callieri 2002)	0.485	0.485	1.22	capsule	0.66262	0.66262
PHX68273.1	RBC9_23	Cyanobium sp. Maggiore-St4-Cus	IAc_cyano					1	1	12.6	2	1.7	MSKKYESGVKEYRDTYWTPDYIPLDTDLLACFKCTGQEGVPREEVAAAVAAESSTGTWSAVWSELLTDLDFYKGRCYRIEDVPGDKEAFYAFIAYPLDLFEEGSITNVLTSLVGNVFGFKALRHLRLEDIRFPMAFIKTCMGPPNGIVVERDRMNKYGRPLLGCTIKPKLGLSGKNYGRVVYECLRGGLDFTKDDENINSQPFQRWQNRFEFVAEATNLAQQETGEKKGHYLNCTAATPEEMYERAEFAKELGQPIIMHDYITGGFTANTGLAKWCRKNGMLLHIHRAMHAVIDRHPKHGIHFRVLAKCLRLSGGDQLHTGTVVGKLEGDRQSTLGYIDQLRESFVPEDRSRGNFFDQDWGSMGGVFAVASGGIHCWHMPALVAIFGDDSVLQFGGGTH…	MPFKSTVGDYQTVATLETFGFLPPMTQDEIYDQIAYIIAQGWSPLVEHVHPSNSMATYWSYWKLPFFGEKDLGVIVNELESCHRAYPDHHVRLVGYDAYTQSQGSCFVVFEGR		52378.8	12958.4	5.96	4.94	1.38521	>65℃	1.05015	>65℃	photo								GCF_024345615.1		62.5	2850	4	42	4	2944	44
PHX68273.1	RBC9_23	Cyanobium sp. L1E-Cus	IAc_cyano					1	1	12.6	2	1.7	MSKKYESGVKEYRDTYWTPDYIPLDTDLLACFKCTGQEGVPREEVAAAVAAESSTGTWSAVWSELLTDLDFYKGRCYRIEDVPGDKEAFYAFIAYPLDLFEEGSITNVLTSLVGNVFGFKALRHLRLEDIRFPMAFIKTCMGPPNGIVVERDRMNKYGRPLLGCTIKPKLGLSGKNYGRVVYECLRGGLDFTKDDENINSQPFQRWQNRFEFVAEATNLAQQETGEKKGHYLNCTAATPEEMYERAEFAKELGQPIIMHDYITGGFTANTGLAKWCRKNGMLLHIHRAMHAVIDRHPKHGIHFRVLAKCLRLSGGDQLHTGTVVGKLEGDRQSTLGYIDQLRESFVPEDRSRGNFFDQDWGSMGGVFAVASGGIHCWHMPALVAIFGDDSVLQFGGGTH…	MPFKSTVGDYQTVATLETFGFLPPMTQDEIYDQIAYIIAQGWSPLVEHVHPSNSMATYWSYWKLPFFGEKDLGVIVNELESCHRAYPDHHVRLVGYDAYTQSQGSCFVVFEGR		52378.8	12958.4	5.96	4.94	1.38521	>65℃	1.05015	>65℃	photo								GCF_024345755.1		62.5	2751	7	42	4	2842	38
PHX68273.1	RBC9_23	Cyanobium usitatum Tobar12.5m-G36	IAc_cyano					1	1	12.6	2	1.7	MSKKYESGVKEYRDTYWTPDYIPLDTDLLACFKCTGQEGVPREEVAAAVAAESSTGTWSAVWSELLTDLDFYKGRCYRIEDVPGDKEAFYAFIAYPLDLFEEGSITNVLTSLVGNVFGFKALRHLRLEDIRFPMAFIKTCMGPPNGIVVERDRMNKYGRPLLGCTIKPKLGLSGKNYGRVVYECLRGGLDFTKDDENINSQPFQRWQNRFEFVAEATNLAQQETGEKKGHYLNCTAATPEEMYERAEFAKELGQPIIMHDYITGGFTANTGLAKWCRKNGMLLHIHRAMHAVIDRHPKHGIHFRVLAKCLRLSGGDQLHTGTVVGKLEGDRQSTLGYIDQLRESFVPEDRSRGNFFDQDWGSMGGVFAVASGGIHCWHMPALVAIFGDDSVLQFGGGTH…	MPFKSTVGDYQTVATLETFGFLPPMTQDEIYDQIAYIIAQGWSPLVEHVHPSNSMATYWSYWKLPFFGEKDLGVIVNELESCHRAYPDHHVRLVGYDAYTQSQGSCFVVFEGR		52378.8	12958.4	5.96	4.94	1.38521	>65℃	1.05015	>65℃	photo								GCA_021737825.1		62	2805	2	39	4	2892	42
PHX68273.1	RBC9_23	Cyanobium sp. Baikal-G2	IAc_cyano					1	1	12.6	2	1.7	MSKKYESGVKEYRDTYWTPDYIPLDTDLLACFKCTGQEGVPREEVAAAVAAESSTGTWSAVWSELLTDLDFYKGRCYRIEDVPGDKEAFYAFIAYPLDLFEEGSITNVLTSLVGNVFGFKALRHLRLEDIRFPMAFIKTCMGPPNGIVVERDRMNKYGRPLLGCTIKPKLGLSGKNYGRVVYECLRGGLDFTKDDENINSQPFQRWQNRFEFVAEATNLAQQETGEKKGHYLNCTAATPEEMYERAEFAKELGQPIIMHDYITGGFTANTGLAKWCRKNGMLLHIHRAMHAVIDRHPKHGIHFRVLAKCLRLSGGDQLHTGTVVGKLEGDRQSTLGYIDQLRESFVPEDRSRGNFFDQDWGSMGGVFAVASGGIHCWHMPALVAIFGDDSVLQFGGGTH…	MPFKSTVGDYQTVATLETFGFLPPMTQDEIYDQIAYIIAQGWSPLVEHVHPSNSMATYWSYWKLPFFGEKDLGVIVNELESCHRAYPDHHVRLVGYDAYTQSQGSCFVVFEGR		52378.8	12958.4	5.96	4.94	1.38521	>65℃	1.05015	>65℃	photo								GCA_002737505.1		64	1339		21	1	1408	47
TARA_128.SAMEA2622923.40.0.22-3_753667_20	RBC9_25	Prochlorococcus marinus	IAc_cyano	1				1	1	6	2	0	MSKKYDAGVKEYRDTYWTPEYVPLDTDLLACFKCTGQEGVPREEVAAAVAAESSTGTWSTVWSELLTDLEFYKGRCYRIEDVPGDQESFYAFIAYPLDLFEEGSITNVLTSLVGNVFGFKALRHLRLEDIRFPMAFIKTCGGPPNGIQVERDRLNKYGRPLLGCTIKPKLGLSGKNYGRVVYECLRGGLDLTKDDENINSQPFQRWRERFEFVAEAVKLAQQETGEVKGHYLNCTATTPEEMYQRAEFAKELDMPIIMHDYITGGFTANTGLANWCRNNGMLLHIHRAMHAVIDRHPKHGIHFRVLAKCLRLSGGDQLHTGTVVGKLEGDRQTTLGFIDNLRESFVPEDRSRGNFFDQDWGSMPGVFAVASGGIHVWHMPALLAIFGDDSCLQFGGGTH…	MPFQSTVGDYATVATLETFGFLPPMTQDEIYDQIAYIIAQGWSPVIEHVHPSGSMQTYWSYWKLPFFGEKDLNLIVSELEACHRAYPDHHVRIIGYDAYTQSQGTAFVVFQGR		52698.1	12924.4	5.73	4.89	0.843533	55℃~65℃	0.974404	55℃~65℃	photo			halophile														Coccoid	Cells 0.6 to 0.8 μm in diameter (Komárek 2020)	0.35	0.35		sphere	0.179594	0.179594
WP_087067354.1	RBC9_27	Cyanobium sp. NIES-981	IAc_cyano	1				1	1	10.4	2	0.2	MSKKYDAGVKEYRDTYWTPDYVPLDTDLLACFKCTGQEGVPKEEVAAAVAAESSTGTWSTVWSELLTDLDFYKGRCYRIEDVPGDKEAFYAFIAYPLDLFEEGSVTNVLTSLVGNVFGFKALRHLRLEDIRFPLAFIKTCMGPPNGIQVERDRMNKYGRPLLGCTIKPKLGLSGKNYGRVVYECLRGGLDFTKDDENINSQPFQRWQNRFEFVAEAVRLAQEETGEKKGHYLNCTAATPEQMYERAEFAKELGQPIIMHDYITGGFTANTGLAHWCRKNGMLLHIHRAMHAVIDRHPKHGIHFRVLAKCLRLSGGDQLHTGTVVGKLEGDRQTTLGFIDQLRESFVPEDRSRGNFFDQDWGSMPGVFAVASGGIHVWHMPALVAIFGDDSVLQFGGGTH…	MPFKSTVGDYQTVATLETFGFLPPMTQDEIYDQIAYIIAQGWSPLIEHVHPSRSMATYWSYWKLPFFGEKDLGVIVSELEACHRAYPDHHVRLVGYDAYTQSQGACFVVFEGR		52563.1	12955.5	6	5.14	0.806803	55℃~65℃	0.856013	55℃~65℃	photo			non halophile					GCF_900088535.1	3.02155	68.5	2959	9	46	4	3073	55	Rod	coccoid to rod of 1 - 3 μm diameter I measure rod of 1um diameter x 1.7 lenght (averaged from cells on Ota 2022)	0.5	0.5	1.7	capsule	1.07338	1.07338
OON11896.1	RBC9_29	Synechococcus lacustris str. Tous	IAc_cyano	1				1	1	10.2	2	0.3	MSKKYDAGVKEYRDTYWTPDYVPLDSDLLACFKCTGQEGVPREEVAAAVAAESSTGTWSTVWSELLTDLDFYKGRCYRIEEVPGDKEAFYAFIAYPLDLFEEGSITNVLTSLVGNVFGFKALRHLRLEDIRFPLAFIKTCGGPPNGIQVERDRMNKYGRPLLGCTIKPKLGLSGKNYGRVVYECLRGGLDFTKDDENINSQPFQRWQNRFEFVAEAVKLAEQETGERKGHYLNCTANTPEEMYERAEFAKELDQPIIMHDYITGGFTANTGLSRWCRKNGMLLHIHRAMHAVIDRHPKHGIHFRVLAKCLRLSGGDQLHTGTVVGKLEGDRQTTLGYIDQLRESFVPEDRTRGNFFDQDWGSMPGVFAVASGGIHVWHMPALVAIFGDDSVLQFGGGTH…	MPFKSTVGDYQTVATLETFGFLPPMTQDEIYDQIAYIIAQGWSPVVEHVHPSRSMSIYWSYWKLPFFGEKDLSVIVSELEGCHRAYPDHHVRLVGYDAYTQSQGSCFVVFEAR		52695	13001.5	5.88	5.14	1.1448	>65℃	0.931477	55℃~65℃	photo			non halophile					GCA_002006815.1	1.87503	46	1925	4	36	3	1989	21	Rod	0.987 ± 0.139 μm length, 0.723 ± 0.119 μm width	0.3615	0.3615	0.987	capsule	0.306271	0.306271
OON11896.1	RBC9_29	Synechococcus sp. UW140	IAc_cyano					1	1	10.2	2	0.3	MSKKYDAGVKEYRDTYWTPDYVPLDSDLLACFKCTGQEGVPREEVAAAVAAESSTGTWSTVWSELLTDLDFYKGRCYRIEEVPGDKEAFYAFIAYPLDLFEEGSITNVLTSLVGNVFGFKALRHLRLEDIRFPLAFIKTCGGPPNGIQVERDRMNKYGRPLLGCTIKPKLGLSGKNYGRVVYECLRGGLDFTKDDENINSQPFQRWQNRFEFVAEAVKLAEQETGERKGHYLNCTANTPEEMYERAEFAKELDQPIIMHDYITGGFTANTGLSRWCRKNGMLLHIHRAMHAVIDRHPKHGIHFRVLAKCLRLSGGDQLHTGTVVGKLEGDRQTTLGYIDQLRESFVPEDRTRGNFFDQDWGSMPGVFAVASGGIHVWHMPALVAIFGDDSVLQFGGGTH…	MPFKSTVGDYQTVATLETFGFLPPMTQDEIYDQIAYIIAQGWSPVVEHVHPSRSMSIYWSYWKLPFFGEKDLSVIVSELEGCHRAYPDHHVRLVGYDAYTQSQGSCFVVFEAR		52695	13001.5	5.88	5.14	1.1448	>65℃	0.931477	55℃~65℃	photo								GCF_945905385.1		52.5
OON11896.1	RBC9_29	Synechococcus lacustris Maggiore-St4-Slac	IAc_cyano					1	1	10.2	2	0.3	MSKKYDAGVKEYRDTYWTPDYVPLDSDLLACFKCTGQEGVPREEVAAAVAAESSTGTWSTVWSELLTDLDFYKGRCYRIEEVPGDKEAFYAFIAYPLDLFEEGSITNVLTSLVGNVFGFKALRHLRLEDIRFPLAFIKTCGGPPNGIQVERDRMNKYGRPLLGCTIKPKLGLSGKNYGRVVYECLRGGLDFTKDDENINSQPFQRWQNRFEFVAEAVKLAEQETGERKGHYLNCTANTPEEMYERAEFAKELDQPIIMHDYITGGFTANTGLSRWCRKNGMLLHIHRAMHAVIDRHPKHGIHFRVLAKCLRLSGGDQLHTGTVVGKLEGDRQTTLGYIDQLRESFVPEDRTRGNFFDQDWGSMPGVFAVASGGIHVWHMPALVAIFGDDSVLQFGGGTH…	MPFKSTVGDYQTVATLETFGFLPPMTQDEIYDQIAYIIAQGWSPVVEHVHPSRSMSIYWSYWKLPFFGEKDLSVIVSELEGCHRAYPDHHVRLVGYDAYTQSQGSCFVVFEAR		52695	13001.5	5.88	5.14	1.1448	>65℃	0.931477	55℃~65℃	photo								GCF_024345595.1		52	2368	4	43	4	2439	20
OON11896.1	RBC9_29	Synechococcales bacterium UBA8138	IAc_cyano					1	1	10.2	2	0.3	MSKKYDAGVKEYRDTYWTPDYVPLDSDLLACFKCTGQEGVPREEVAAAVAAESSTGTWSTVWSELLTDLDFYKGRCYRIEEVPGDKEAFYAFIAYPLDLFEEGSITNVLTSLVGNVFGFKALRHLRLEDIRFPLAFIKTCGGPPNGIQVERDRMNKYGRPLLGCTIKPKLGLSGKNYGRVVYECLRGGLDFTKDDENINSQPFQRWQNRFEFVAEAVKLAEQETGERKGHYLNCTANTPEEMYERAEFAKELDQPIIMHDYITGGFTANTGLSRWCRKNGMLLHIHRAMHAVIDRHPKHGIHFRVLAKCLRLSGGDQLHTGTVVGKLEGDRQTTLGYIDQLRESFVPEDRTRGNFFDQDWGSMPGVFAVASGGIHVWHMPALVAIFGDDSVLQFGGGTH…	MPFKSTVGDYQTVATLETFGFLPPMTQDEIYDQIAYIIAQGWSPVVEHVHPSRSMSIYWSYWKLPFFGEKDLSVIVSELEGCHRAYPDHHVRLVGYDAYTQSQGSCFVVFEAR		52695	13001.5	5.88	5.14	1.1448	>65℃	0.931477	55℃~65℃	photo								GCA_003509325.1		53	1714	1	22	3	1899	159
WP_158466229.1	RBC9_30	Prochlorococcus marinus str. MIT 1214	IAc_cyano	1				1	1	5.1	1		MAKKYDAGVKEYRDTYFTPDYVPLDTDLLACFKCTGQEGVPKEEVAAAVAAESSTGTWSTVWSELLVDLEFYKGRCYRIEDVPGDKDAFYAFIAYPLDLFEEGSITNVLTSLVGNVFGFKALRHLRLEDIRFPMAFIKTCGGPPSGIVVERDRLNKYGRPLLGCTIKPKLGLSGKNYGRVVYECLRGGLDLTKDDENINSQPFQRWRERFEFVAEAVKLAQQETGEVKGHYLNCTATTPEEMYERAEFAKELDMPIIMHDYITGGFTANTGLANWCRKNGMLLHIHRAMHAVIDRHPQHGIHFRVLAKCLRLSGGDQLHTGTVVGKLEGDRQTTLGYIDNLRESFVPEDRTRGNFFDQDWGSMPGVFAVASGGIHVWHMPALLAIFGDDSCLQFGGGTH…	MPFQSTVGDYQTVATLETFGFLPPMTQDEIYDQIAYIIAQGWSPVIEHVHPSGSMQTYWSYWKLPFFGEKDLNLVVSELEACHRAYPDHHVRIVGYDAYTQSQGTCFVVFQGR		52426	12985.5	5.73	4.89	1.30123	>65℃	1.03137	>65℃	photo			halophile					GCF_027359355.1	1.85495	35	2084	3	41	4	2138	6	Coccoid	Cells 0.6 to 0.8 μm in diameter (Komárek 2020)	0.35	0.35		sphere	0.179594	0.179594
WP_158466229.1	RBC9_30	Prochlorococcus marinus str. XMU1408	IAc_cyano					1	1	5.1	1		MAKKYDAGVKEYRDTYFTPDYVPLDTDLLACFKCTGQEGVPKEEVAAAVAAESSTGTWSTVWSELLVDLEFYKGRCYRIEDVPGDKDAFYAFIAYPLDLFEEGSITNVLTSLVGNVFGFKALRHLRLEDIRFPMAFIKTCGGPPSGIVVERDRLNKYGRPLLGCTIKPKLGLSGKNYGRVVYECLRGGLDLTKDDENINSQPFQRWRERFEFVAEAVKLAQQETGEVKGHYLNCTATTPEEMYERAEFAKELDMPIIMHDYITGGFTANTGLANWCRKNGMLLHIHRAMHAVIDRHPQHGIHFRVLAKCLRLSGGDQLHTGTVVGKLEGDRQTTLGYIDNLRESFVPEDRTRGNFFDQDWGSMPGVFAVASGGIHVWHMPALLAIFGDDSCLQFGGGTH…	MPFQSTVGDYQTVATLETFGFLPPMTQDEIYDQIAYIIAQGWSPVIEHVHPSGSMQTYWSYWKLPFFGEKDLNLVVSELEACHRAYPDHHVRIVGYDAYTQSQGTCFVVFQGR		52426	12985.5	5.73	4.89	1.30123	>65℃	1.03137	>65℃	photo								GCF_019325045.1		34	1963	3	37	4	2031	24
TGG89950.1	RBC9_31	Aphanocapsa feldmannii 277cV	IAc_cyano	1				1	1	10	1		MSKKYDAGVKEYRDTYWTPDYVPLDTDLLACFKVTGQEGVPREEVAAAVAAESSTGTWSTVWSELLTDLDFYKGRCYRIEDVPGDKESFYAFVAYPLDLFEEGSVTNVLTSLVGNVFGFKALRHLRLEDIRFPLAFIKTCGGPPNGIAVERDRMNKYGRPLLGCTIKPKLGLSGKNYGRVVYECLRGGLDFTKDDENINSQPFQRWQNRFEFVAEAVQTAEQETGERKGHYLNVTAATPEEMYERAEFAKELKQPIIMHDYITGGFTANTGLAKWCRRNGMLLHIHRAMHAVIDRHPKHGIHFRVLAKCLRLSGGDHLHTGTVVGKLEGDRQTTLGFIDQMRESFVPEDRSRGNFFDQDWSSMPGVFAVASGGIHVWHMPALVTIFGDDSVLQFGGGTH…	MPFQSTVGDYQTIQTLETFGFLPAMSQDEIYEQIAYIIAQGWSPTIEHVHPSGSMRNYWVLWKLPFFGEKDLNVVVSELEACHRAYPDHHVRITGYDAYTQSAGACFVVFEGRS		52471.8	13024.5	5.96	4.97	1.0004	>65℃	1.35372	>65℃	photo			halophile					GCA_004768415.1	2.54927	61.6	2128	3	42	4	2340	163		-almost spherical: "1.52 x 1.24 µm" (and they show in the paper that it can increase "from 1.31 to 2.14 µm, and width from 1 to 1.78" (Usher : https://www.tandfonline.com/doi/full/10.1080/09670260600631352 ) but I measure 1.35x1.2 (but it is only one cell and their value is averaged) -generally about 2 × 1.5 μm (Usher 2008: https://onlinelibrary.wiley.com/doi/full/10.1111/j.1439-0485.2008.00245.x…	0.62	0.62	1.52	capsule	1.33644	1.33644
WP_186485071.1	RBC9_33	Synechococcus sp. A15-127	IAc_cyano	1				1	1	9	1		MSKKYDAGVKEYRDTYWTPDYVPLDTDLLACFKCTGQEGVPKEEVAAAVAAESSTGTWSTVWSELLTDLDFYKGRCYRIEDVPGDKESFYAFIAYPLDLFEEGSITNVLTSLVGNVFGFKALRHLRLEDLRFPLAFIKTCYGPPNGIQVERDRMNKYGRPLLGCTIKPKLGLSGKNYGRVVYECLRGGLDFTKDDENINSQPFQRWQNRFEFVAEAIKLSEQETGEKKGHYLNVTANTPEEMYERAEFAKELGMPIIMHDFITGGFTANTGLSKWCRKNGMLLHIHRAMHAVIDRHPKHGIHFRVLAKCLRLSGGDQLHTGTVVGKLEGDRQTTLGYIDQLRESFVPEDRSRGNFFDQDWGSMPGVFAVASGGIHVWHMPALVAIFGDDSVLQFGGGTH…	MPFQSTVGDYQTVATLETFGFLPPMTQDEIFDQIAYIIAQGWSPLIEHVHPSNSMASYWSYWKLPFFGEKDLNVVVSELEACHRAYPDHHVRIVGYDAYTQSQGSCFVVFEGR		52750.2	12942.4	5.96	4.77	0.980342	55℃~65℃	0.887804	55℃~65℃	photo			halophile					GCF_014280215.1	2.54346	60.5	2636	6	44	4	2706	16	non-motile unicellular coccoid	coccoid 1um diameter	0.5	0.5		sphere	0.523599	0.523599	22
WP_048018084.1	RBC9_34	Synechococcus sp. GFB01	IAc_cyano	1				1	1	6.4	1		MAKKYDAGVKEYRDTYWTPDYVPLDTDLLACFKVTGQEGVPREEVAAAVAAESSTGTWSTVWSELLTDLDFYKGRAYRIEDVPGDKESFYAFIAYPLDLFEEGSITNVLTSLVGNVFGFKALRHLRLEDIRFPMAFIKTCMGPPNGIVVERDRMNKYGRPLLGCTIKPKLGLSGKNYGRVVYECLRGGLDFTKDDENINSQPFQRWQNRFEFVAEAVKAAEQETGEKKGHYLNCTAATPEEMYERAEFAKELEMPIIMHDYITGGFTANTGLAKWCRKNGMLLHIHRAMHAVIDRHPKHGIHFRVLAKCLRLSGGDQLHTGTVVGKLEGDRQSTLGFIDQLRESFVPEDRSRGNFFDQDWGSMGGVFAVASGGIHVWHMPALVSIFGDDSVLQFGGGTH…	MPFKSTVGDYQTVATLETFGFLPPMTQDEIYDQIAYIIAQGWSPLIEHVHPSRSMATYWSFWKLPFFGEKDLSVIVSELEACHRAYPDHHVRLVGYDAYTQSQGAAFVVFEGR		52470.9	12937.5	5.88	5.14	1.43578	>65℃	1.37931	>65℃	photo			non halophile					GCF_001039265.1	2.33981	68	1780	12	48	1	2451	610									25
WP_094587518.1	RBC9_35	Vulcanococcus limneticus MW73D5	IAc_cyano	1				1	1	9.4	1		MAKKYDAGVKEYRDTYWTPDYVPLDSDLLACFKCTGQEGVPREEVAAAVAAESSTGTWSTVWSELLTDLDFYKGRCYRIEDVPGDKEAFYAFIAYPLDLFEEGSITNVLTSLVGNVFGFKALRHLRLEDIRFPLAFIKTCMGPPNGIQVERDRMNKYGRPLLGCTIKPKLGLSGKNYGRVVYECLRGGLDFTKDDENINSQPFQRWQNRFEFVAEAVKLSEQETGEKKGHYLNCTAATPEEMYERAEFAKELGQPIIMHDYITGGFTANTGLAKWCRKNGMLLHIHRAMHAVIDRHPKHGIHFRVLAKCLRLSGGDQLHTGTVVGKLEGDRQSTLGYIDQLRESFVPEDRSRGNFFDQDWGSLGGVFAVASGGIHVWHMPALVAIFGDDSVLQFGGGTH…	MPFKSTVGDYQTVATLETFGFLPPFTQDEIYDQIAYIIAQGWSPLIEHVHPSNSMATYWSYWKLPFFGEKDLNVIVSELEAAHRAYPDHHVRLVGYDAYTQSQGSCFVVFEGR		52464.9	12970.4	5.96	4.94	1.18843	>65℃	1.75277	>65℃	photo			non halophile					GCF_024345555.1	3.48406	68.5	3403	1	44	4	3507	55	gram-negative non-motile cells	rods 0.97 µm long x 0.76 µm wide	0.38	0.38	0.97	capsule	0.325113	0.325113	22
WP_094587518.1	RBC9_35	Vulcanococcus limneticus Candia	IAc_cyano					1	1	9.4	1		MAKKYDAGVKEYRDTYWTPDYVPLDSDLLACFKCTGQEGVPREEVAAAVAAESSTGTWSTVWSELLTDLDFYKGRCYRIEDVPGDKEAFYAFIAYPLDLFEEGSITNVLTSLVGNVFGFKALRHLRLEDIRFPLAFIKTCMGPPNGIQVERDRMNKYGRPLLGCTIKPKLGLSGKNYGRVVYECLRGGLDFTKDDENINSQPFQRWQNRFEFVAEAVKLSEQETGEKKGHYLNCTAATPEEMYERAEFAKELGQPIIMHDYITGGFTANTGLAKWCRKNGMLLHIHRAMHAVIDRHPKHGIHFRVLAKCLRLSGGDQLHTGTVVGKLEGDRQSTLGYIDQLRESFVPEDRSRGNFFDQDWGSLGGVFAVASGGIHVWHMPALVAIFGDDSVLQFGGGTH…	MPFKSTVGDYQTVATLETFGFLPPFTQDEIYDQIAYIIAQGWSPLIEHVHPSNSMATYWSYWKLPFFGEKDLNVIVSELEAAHRAYPDHHVRLVGYDAYTQSQGSCFVVFEGR		52464.9	12970.4	5.96	4.94	1.18843	>65℃	1.75277	>65℃	photo								GCF_024346175.1	3.49633	68.5	3453	3	42	4	3560	58
WP_094587518.1	RBC9_35	Vulcanococcus limneticus LL	IAc_cyano					1	1	9.4	1		MAKKYDAGVKEYRDTYWTPDYVPLDSDLLACFKCTGQEGVPREEVAAAVAAESSTGTWSTVWSELLTDLDFYKGRCYRIEDVPGDKEAFYAFIAYPLDLFEEGSITNVLTSLVGNVFGFKALRHLRLEDIRFPLAFIKTCMGPPNGIQVERDRMNKYGRPLLGCTIKPKLGLSGKNYGRVVYECLRGGLDFTKDDENINSQPFQRWQNRFEFVAEAVKLSEQETGEKKGHYLNCTAATPEEMYERAEFAKELGQPIIMHDYITGGFTANTGLAKWCRKNGMLLHIHRAMHAVIDRHPKHGIHFRVLAKCLRLSGGDQLHTGTVVGKLEGDRQSTLGYIDQLRESFVPEDRSRGNFFDQDWGSLGGVFAVASGGIHVWHMPALVAIFGDDSVLQFGGGTH…	MPFKSTVGDYQTVATLETFGFLPPFTQDEIYDQIAYIIAQGWSPLIEHVHPSNSMATYWSYWKLPFFGEKDLNVIVSELEAAHRAYPDHHVRLVGYDAYTQSQGSCFVVFEGR		52464.9	12970.4	5.96	4.94	1.18843	>65℃	1.75277	>65℃	photo			non halophile					GCF_002252705.1	3.54888	68.5
WP_150882264.1	RBC9_37	Synechococcus sp. RSCCF101	IAc_cyano	1				1	1	11	3	1.6	MSKKYDAGVKEYRDTYWTPDYVPLDTDLLACFKCTGQEGVPREEVGAAVAAESSTGTWSTVWSELLTDLDFYKGRCYRIEDVPGDKESFYAFIAYPLDLFEEGSVTNVLTSLVGNVFGFKALRHLRLEDIRFPLAFIKTCMGPPNGIVVERDRMNKYGRPLLGCTIKPKLGLSGKNYGRVVYECLRGGLDFTKDDENINSQPFQRWQNRFEFVAEAVKSAEMETGEKKGHYLNCTAATPEEMYERAEFAKELGQPIIMHDYITGGFTANTGLAKWCRKNGMLLHIHRAMHAVIDRHPKHGIHFRVLAKCLRLSGGDQLHTGTVVGKLEGDRQTTLGFIDQLRESFIPEDRTRGNFFDQDWGSMGGVFAVASGGIHVWHMPALVTIFGDDSVLQFGGGTH…	MPFQSTVGDYQTVATLETFGFLPPMTQDEIYDQIAYIIAQGWTPLVEHIHPSRSMATYWSYWKLPFFGEKDLGVIVSELEACHRAYPDHHVRMVGYDAYTQSQGAAFVVFEAR		52509.1	12969.5	5.96	4.94	0.941094	55℃~65℃	0.792346	55℃~65℃	photo			halophile					GCF_008807075.1	2.98485	68	2768	6	45	5	2935	111	non-motile ovale	0.90-1.08 µm long x 0.77-0.80 µm in diameter (https://repository.kaust.edu.sa/bitstream/handle/10754/655723/P15.pdf?sequence=1&isAllowed=y) But on his thesis, I measure 1.4x0.7 in average... I still take what he wrote (more confidence)	0.3925	0.3925	0.99	capsule	0.3525	0.3525	27.6
WP_173269803.1	RBC9_40	Thiosulfatimonas sediminis	IAc_noncyano	1				1	1	10.7	1		MAQTFDAGVQDYQLTYWTPDYVPLDTDLLACFKIVGQQGVPREEVAAAVAAESSTGTWTTVWTDLLTDMDFYKGRAYRIEEVPGDKEAFYAFIAYPLDLFEEGSVVNVLTSLVGNVFGFKALRSLRLEDIRFPIAYIKTCMGPPNGIQVERDRMNKYGRPLLGCTIKPKLGLSGKNYGRAVYECLRGGLDFTKDDENINSQPFMRWQNRFEFVAEAVNKAQEVTGEKKGHYLNVTAATPEDMYERAEFAKDLGQPIIMHDFITGGFTANTGLAKWCRKNGILLHIHRAMHAVIDRNPRHGIHFRVLAKCLRLSGGDQLHTGTVVGKLEGDRASTLGFVDQLREAFVPEDRSRGVFFDQDWGSMPGVFAVASGGIHVWHMPALVTIFGDDSVLQFGGGTQ…	MSFNTTDYRTKFTMETFGFLPELTADEIYDQIVYLINQGWAPSIEHDTVANIQSTYWDMWKLPFFGMRDPNAVLAEIEECRRQYPDHLIRVVGYDNYTQCKGHEFVVYKPRGM		51962.3	13417	5.57	4.88	1.33115	>65℃	-0.508076	<55℃	chemo		aerobe	halophile	thiosulfate-oxidizing bacterium				GCF_011398355.1	2.72283	45.5	2471	12	53	3	2557	18	motile, rod-shaped	1.4–2.8 µm in length and 0.6–0.9 µm in width	0.375	0.375	2.1	capsule	0.817305	0.817305	22
NOX28090.1	RBC9_41	Gammaproteobacteria bacterium	IAc_noncyano	1				1	1	6.9	3	0.9	MGKKYDAGVKEYRDVYWTPDYVPLDTDLLACFKVTPQEGVPHNEAAAAVAAESSTGTWSTVWSELLTDMEFYKGRAYRIEDVPGDSTCFYAFIAYPIDLFEEGSVVNVLTSLVGNVFGFKAIKALRLEDIRFPIAFVKTCLGPPSGIQVERDKLNKYGRPLLGCTIKPKLGLSAKNYGRAVYECLRGGLDLTKDDENINSQPFMRWRNRFEFVAAAVEKAQAETGEIKGHYLNVTANTPEEMYERAEFAKELGQPVIMHDFLTGGFTANSGLAKWCRDNGILLHIHRAMHAVIDRNPHHGIHFRVLAKCLRLSGGDHLHTGTVVGKLEGDRASTLGFVDQLRESFIPEDRKRGIFFDQDWGSMPGVFAVASGGIHVWHMPALVEIFGDDSILQFGGGTQ…	MKSNAEMGDYRTAQTLETFSFLPPFSQEEVYAQINYMLSQGLTPSIEHEDPALVSSVYWPMWKLPFFGETDLGNVVAELEACHRAYPDHHVRLIGYDNYTQSQGVCFVAYRGKAA		51973.4	13074.5	5.65	4.85	1.13703	>65℃	0.0742263	55℃~65℃			microaerophile	halophile					GCA_013151045.1	1.94618		1855		32	2	1928	39
WP_093428253.1	RBC9_42	Thiohalospira halophila DSM 15071 (Strain: HL 3)	IAc_noncyano	1				1	1	7.8	1		MATKTYDAGVKDYAQMYWTPDYVPLDTDLLACFKVTPQEGVPREEAAAAVAAESSTGTWTTVWSDLLTDIEFYKGRAYRIEDVPGDPEAFYTFIAYPLDLFEEGSITNVLTSLVGNVFGFKAIQALRLEDIRFPIAYIKTCMGPPFGIQVERDRLSKYGRPLLGATIKPKLGLSGKNYGRAVYESLRGGLDFTKDDENVNSQPFMRWQDRFEFVAEAVQKAETKTGETKGHYLNVTAPDPEQMYERAEFAKELGMPIIMHDFLTGGFTANTGLAKWCRKNGMLLHIHRAMHAVIDRSPKHGIHFRVLAKCLRLSGGDHLHTGTVVGKLEGDRASTLGFVDQLREAFVPEDRSRGVFFDQDWGSLPGVMAVASGGIHVWHMPALVSIFGDDSVLQFGGGT…	MPDFKEMGDYRSRITQETFGFLKALTWDEMHDMVAYIIDQGWVPGIEHETPAEAHGHYWTLWKLPMFGVKDTAPVLEELEACHRAYPEDHVRLVGFDDYTQSLGTAFVVYQGRG		52188.6	13195.7	5.56	4.81	1.28474	>65℃	0.642133	55℃~65℃	chemo		microaerophile	extreme halophile	thiosulfate, sulfide, sulfur and tetrathionate (sulfur-oxidizing bacterium)				GCF_900112605.1	2.6877	69	2641	3	45	4	2738	45	thin, motile spirilla. Cells are spirilla of variable length, 0.4–0.5×2–8 μm, with single bipolar flagella. A membrane-bound yellow pigment can be present.	variable length, 0.4–0.5×2–8 μm	0.225	0.225	5	capsule	0.771359	0.771359	33.5
MCF6324877.1	RBC9_43	Gammaproteobacteria bacterium	IAc_noncyano	1				1	1	9.1	2	0.6	MAKFDSGVKEYRDLYWTPDYTPLDTDLLACFKVVGQAGVPREEVAAAVAAESSTGTWSTVWSELLTDLEFYKGRTYRIEDVPGDKDAFYAFIAYPLDLFEEGSVVNVLTSLVGNVFGFKALRSLRLEDIRFPIAYIKTCGGPPAGIQLERDRLNKYGRPLLGATIKPKLGLSAKNYGRAVYECLRGGLDLTKDDENINSQPFMRWRDRWDFVADAIHKAERETGERKGHYLNVTAATPEEMYKRAEYAKELDMPIIMHDFLTGGFTANTGLANWCRENGMLLHIHRAMHAVIDRNPHHGIHFRVLAKCLRLSGGDQLHTGTVVGKLEGDRNSTLGFVDQLRESFVPEDRSRGIFFDQDWGSMPGVFAVASGGIHVWHMPALLNIFGDDSILQFGGGTQG…	MSVTGDYHTKNTLETFSFLPAFTQEEVYAQINYMLAQGLTPGIEHELPENAMDHYWTMWKLPFFGETDLNNVVAELESCRREYPDHNIRVTGYDNYTQSQGVNFVVFKAQGSTRAW		52266.7	13450.8	5.67	4.75	1.52794	>65℃	0.717839	55℃~65℃				halophile					GCA_021648525.1	3.35817	47.5	2953		39	4	3056	60
WP_006748372.1	RBC9_44	Thioalkalivibrio paradoxus ARh 1	IAc_noncyano	1				1	1	7.5	2	0	MAVKTYEAGVKEYREKYWTPDYVPLDTDLLACFKVTGQPGVPREEVAAAVAAESSTGTWSTVWSELLTDLEYYKGRAYRIEDVPGDKESFYAFVAYPLDLFEEGSIVNVLTSLVGNVFGFKALKHLRLEDIRFPIAYIKTCMGPPSGIQVERDKLNKYGRPMLGATIKPKLGLSAKNYGRAVYECLRGGLDLTKDDENVNSQPFMRWQNRFEFVAEAVMKSQAETGERKGHYLNVTAPDPEQMYERAEFAKELGMPIVMHDFLTGGFTANTGLAKWCRKNGVLLHIHRAMHAVIDRHPKHGIHFRVLAKCLRLSGGDHLHTGTVVGKLEGDRNSTLGFVDQLRESFVPEDRARGVFFDQDWGSMPGVFAVASGGIHVWHMPALVSIFGDDSVLQFGGGT…	MATSYEMGDYQTAQTLETFGFLPKLSQDEVHEQIAYIIAQGWSPAIEHEHPSKAFNHYWTMWKLPFFGDTDLGHVVAELEACRRAYPDHHIRLLGYDAYAQTQGASFVVYEGRG		52434	13056.4	5.96	5.16	0.922977	55℃~65℃	0.930524	55℃~65℃	chemo		facultative anaerobe	halophile	inorganic sulfur compounds, such as thiosulfate or sulfide (sulfur-oxidizing bacterium)				GCF_000227685.2	3.75673	66.5	3389	3	45	5	3535	93	non motile, Rod-shaped, Gram-, Nonsporulating	0.8-1x1-2.2 µm	0.45	0.45	1.6	capsule	0.827024	0.827024
OYW65964.1	RBC9_45	Hydrogenophilales bacterium (Hydrogenophilales bacterium 12-64-13; Hydrogenophilales bacterium 16-64-46; Hydrogenophilales bacterium 17-64-34)	IAc_noncyano	1				1	1	6.7	1		MAVKTYQAGVKEYRQTYWMPEYTPLDTDILACFKITPQAGIDREEAAAAVAAESSTGTWTTVWTDLLTDMDYYKGRAYRIEDVPGDDTCFYAFIAYPIDLFEEGSVVNVFTSLVGNVFGFKAIRALRLEDIRFPIAYVKTCNGPPNGIQVERDVMNKYGRPLLGCTIKPKLGLSGKNYGRAVYECLRGGLDFTKDDENINSQPFMRWKQRFDFVQEATLKAEAETGERKGHYLNVTAPTPDEMMKRAEYAKSIGAPIIMHDYITGGFCANTGLAQWCRDNGLLLHIHRAMHAVLDRNPHHGIHFRVLTKILRLSGGDHLHTGTVVGKLEGDRASTLGWIDLLRESFVPEDRSRGIFFDQDWGSMPGAFAVASGGIHVWHMPALVNIFGDDSVLQFGGGT…	MAVQAYKAATKYETFSYLPAMTADQIRRQIAYAISQGWNPAVEHSEKGVSSRVNYWYMWKLPLFGEQSVDTVLAEIEACHREFPNHLVRFLAYDNYSQSQGMAFVVYR		52554.2	12538.1	5.9	6.82	1.07076	>65℃	-0.0707934	<55℃	chemo		aerobe	non halophile					GCA_002279885.1	2.87614	64.5	2776	1	40	4	2870	49
WP_136865895.1	RBC9_46	Guyparkeria halophila	IAc_noncyano	1				1	1	7.6	2	0.9	MATKSYSAGVKDYRETYWMPEYTPLDTDLLACFKITPQPGIDREEAAAAVAAESSTGTWTTVWTDLLTDMDFYKGRAYRIEDVPGDDSAFYAFIAYPIDLFEEGSVVNVFTSLVGNVFGFKAIRGLRLEDVRFPIAYIKTCGGPPHGIQVERDKLSKYGRPMLGCTIKPKLGLSAKNYGRAVYECLRGGLDFTKDDENINSQPFMRWRDRFLFVQEATQTAENQTGERKGHYLNVTAPTPEEMYKRAEFAKEIGAPIIMHDYITGGFTANTGLAKWCQENGVLLHIHRAMHAVIDRSPTHGIHFRVLTKILRLSGGDHLHTGTVVGKLEGDRASTLGWIDLLRESFIPEDRSRGIFFDQDWGSMPGVFAVASGGIHVWHMPALVNIFGDDSVLQFGGGT…	MNQMQDYKTTVKFETFSYLPPMTPDQIRAQIEYALSQGWAPSIEHVEPENMMNHYWYMWKLPFFGEDNVENVLSEIEECHRKYPGHHVRLVAYDNFTQSQGTAFVVYRAG		52713.1	13056.5	5.74	5.21	1.61888	>65℃	0.889901	55℃~65℃	chemo		strict aerobe	halophile	thiosulfate, Tetrathionate, Sulfide, Elementary sulfur, Trithionate, Hexathionate (sulfur oxy bacteria)				GCF_009734265.1	2.49175	66	2294	6	45	4	2363	14	Cells form short chains	diameter 0.3–0.5 / length 1.0–1.2	0.2	0.225	1.1	capsule	0.121475	0.176911	31
WP_136865895.1	RBC9_46	Guyparkeria hydrothermalis	IAc_noncyano					1	1	7.6	2	0.9	MATKSYSAGVKDYRETYWMPEYTPLDTDLLACFKITPQPGIDREEAAAAVAAESSTGTWTTVWTDLLTDMDFYKGRAYRIEDVPGDDSAFYAFIAYPIDLFEEGSVVNVFTSLVGNVFGFKAIRGLRLEDVRFPIAYIKTCGGPPHGIQVERDKLSKYGRPMLGCTIKPKLGLSAKNYGRAVYECLRGGLDFTKDDENINSQPFMRWRDRFLFVQEATQTAENQTGERKGHYLNVTAPTPEEMYKRAEFAKEIGAPIIMHDYITGGFTANTGLAKWCQENGVLLHIHRAMHAVIDRSPTHGIHFRVLTKILRLSGGDHLHTGTVVGKLEGDRASTLGWIDLLRESFIPEDRSRGIFFDQDWGSMPGVFAVASGGIHVWHMPALVNIFGDDSVLQFGGGT…	MNQMQDYKTTVKFETFSYLPPMTPDQIRAQIEYALSQGWAPSIEHVEPENMMNHYWYMWKLPFFGEDNVENVLSEIEECHRKYPGHHVRLVAYDNFTQSQGTAFVVYRAG		52713.1	13056.5	5.74	5.21	1.61888	>65℃	0.889901	55℃~65℃	chemo		strict aerobe	halophile	thiosulfate, Tetrathionate, Sulfide, Elementary sulfur (sulfur oxy bacteria)				GCF_023555375.1	2.43399	66.5	2130	6	45	4	2199	14	Cells don't form short chains. Rod-shaped, presence elementary sulfur	diameter 0.4–0.6 / length 1.2–1.5	0.25		1.35	capsule	0.232347		37.5
WP_136865895.1	RBC9_46	Guyparkeria sp. SB14A	IAc_noncyano					1	1	7.6	2	0.9	MATKSYSAGVKDYRETYWMPEYTPLDTDLLACFKITPQPGIDREEAAAAVAAESSTGTWTTVWTDLLTDMDFYKGRAYRIEDVPGDDSAFYAFIAYPIDLFEEGSVVNVFTSLVGNVFGFKAIRGLRLEDVRFPIAYIKTCGGPPHGIQVERDKLSKYGRPMLGCTIKPKLGLSAKNYGRAVYECLRGGLDFTKDDENINSQPFMRWRDRFLFVQEATQTAENQTGERKGHYLNVTAPTPEEMYKRAEFAKEIGAPIIMHDYITGGFTANTGLAKWCQENGVLLHIHRAMHAVIDRSPTHGIHFRVLTKILRLSGGDHLHTGTVVGKLEGDRASTLGWIDLLRESFIPEDRSRGIFFDQDWGSMPGVFAVASGGIHVWHMPALVNIFGDDSVLQFGGGT…	MNQMQDYKTTVKFETFSYLPPMTPDQIRAQIEYALSQGWAPSIEHVEPENMMNHYWYMWKLPFFGEDNVENVLSEIEECHRKYPGHHVRLVAYDNFTQSQGTAFVVYRAG		52713.1	13056.5	5.74	5.21	1.61888	>65℃	0.889901	55℃~65℃	chemo								GCF_005096345.1	2.44679	66.5	2179	5	45	4	2278	45
CAA6823104.1	RBC9_47	uncultured Thiotrichaceae bacterium	IAc_noncyano	1				1	1	6.7	3	0.7	MAKKYEAGVKEYRQTYWQPEYVPLDSDILACFKISPQPGVDREEAAAAVAAESSTGTWTTVWTDLLTDMDYYRGRAYSIEDVPGDDSCFYAFIAYPIDLFEEGSVVNVFTSLVGNVFGFKAVRALRLEDVRFSLHYIKTCNGPPHGIQVERDHMTKYGRPMLGCTIKPKLGLSAKNYGRAVYEVLRGGLDFSKDDENINSQPFMRWRDRFLFVQDAIETAEAQTGERKGHYLNVTAPSPEEMYERAEFAKEIGSPIIMHDFLTGGLTANTGLARWCRKNGVLLHIHRAMHAVLDRNPHHGIHFRVLTKALRLSGGDHLHTGTVVGKLEGDRASTLGWIDLLRESFVPEDRSRGIFFDQDWGSMPGVFAVASGGIHVWHMPALVSIFGDDSVLQFGGGTL…	MSNVADFKQSIKFETFSYLPALTSEETRAQIQYIVSQGWNPAIEHVEPARAADIYWFMWKLPMFGEQSVDEILTELEACKREYPNHHIRLIGYDNYTQSQGTAFVVYRG		52683	12714.2	5.84	5.06	1.34193	>65℃	0.95302	55℃~65℃									GCA_902727985.1	3.53835
WP_079446767.1	RBC9_48	Nitrobacter vulgaris	IAc_noncyano	1				1	1	2.1	1		MAVKSYQAGVTQYRQSYWQPDYMPLDTDILACFKITPQPGVDREEAAAAVAAESSCGTWTTVWTDLLTDLDYYKGRAYRLEDVPGDDTCYYAFIAYPIDLFEEGSVVNVFTSLVGNVFGFKAVRALRLEDLRFPIAYVKTCGGPPHGIQVERDKLNKYGRPLLGCTIKPKLGLSAKNYGRACYEALRGGLDFTKDDENINSQPFMRWRDRFDFVMEAVQKAEHETGERKGHYLNVTAPTPEEMYKRAEYAKEIRAPIIMHDYLAGGLCANAGLANWCRNNGMLLHIHRAMHAVIDRNPHHGIHFRVLTKILRLSGGDHLHTGTVVGKLEGDRASTLGWIDLLRESFVPEDRSRGIFFDQDWGSMPGGFAVASGGIHVWHMPALVTIFGDDSVLQFGGGT…	MAVQAYRSLKKYETFSYLPQMTPEQVRRQIAHAIAQGWNPAVEHTEKGTPAKASYWYMWKLPLFGEQSVDAVVAEIEACHREFPDQMVRFVAYDNYAQSQGMAFVVYR		52671.3	12555.2	6.23	6.82	1.26854	>65℃	0.264223	55℃~65℃	chemo		facultative anaerobe						GCF_002028545.1	3.54297	60	3501	3	49	4	3739	182	motile, rod-shaped, Gram-negative. The cells tended to excrete extracellular polymers forming aggregates or biofilms.	0.5−0.8×1.2−2.0 μm	0.325	0.325	1.6	capsule	0.459033	0.459033	25.5
WP_079446767.1	RBC9_48	Burkholderiales bacterium	IAc_noncyano					1	1	2.1	1		MAVKSYQAGVTQYRQSYWQPDYMPLDTDILACFKITPQPGVDREEAAAAVAAESSCGTWTTVWTDLLTDLDYYKGRAYRLEDVPGDDTCYYAFIAYPIDLFEEGSVVNVFTSLVGNVFGFKAVRALRLEDLRFPIAYVKTCGGPPHGIQVERDKLNKYGRPLLGCTIKPKLGLSAKNYGRACYEALRGGLDFTKDDENINSQPFMRWRDRFDFVMEAVQKAEHETGERKGHYLNVTAPTPEEMYKRAEYAKEIRAPIIMHDYLAGGLCANAGLANWCRNNGMLLHIHRAMHAVIDRNPHHGIHFRVLTKILRLSGGDHLHTGTVVGKLEGDRASTLGWIDLLRESFVPEDRSRGIFFDQDWGSMPGGFAVASGGIHVWHMPALVTIFGDDSVLQFGGGT…	MAVQAYRSLKKYETFSYLPQMTPEQVRRQIAHAIAQGWNPAVEHTEKGTPAKASYWYMWKLPLFGEQSVDAVVAEIEACHREFPDQMVRFVAYDNYAQSQGMAFVVYR		52671.3	12555.2	6.23	6.82	1.26854	>65℃	0.264223	55℃~65℃	chemo		facultative anaerobe						GCA_022701455.1	3.18537	63
WP_162085967.1	RBC9_49	Sulfuriferula nivalis	IAc_noncyano	1				1	1	6.5	2	0.8	MAAKKYEAGVKEYRQTYWMPEYVPLDTDILACFKITPQAGVDREEAAAAVAAESSTGTWTTVWTDLLTDLDYYKGRAYRIEDVPGDDTCFYAFIAYPIDLFEEGSVVNVLTSLVGNVFGFKAIRALRLEDVRFSVAYVKSCGGPPQGIQVERDVMNKYGRPMLGCTIKPKLGLSAKNYGRAVYECLRGGLDFTKDDENVNSQPFMRWRDRFLFVQDATMAAQAETGERKGHYLNVTAPTCEDMLERAEFAKEIGAPIIMHDYLTGGLSANTSLANWCRKNGVLLHIHRAMHAVLDRNPHHGIHFRVLTKILRLSGGDHLHSGTVVGKLEGDRAATLGWIDLMRESFIPEDRSRGIMFDQDWGSMPGVMPVASGGIHVWHMPALVNIFGDDSVLQFGGGT…	MAEIQDYKSTPKYETFSYLPAMTPDKMRRQIAYVISQGWNPGIEHVEPARADAYYWYMWKLPMFGEQSVDVVIAELEACHRAHPNNHVRLIGYDNYSQSQGSSFVVFRGR		52563.2	12838.4	5.62	6.4	1.73815	>65℃	-0.248073	<55℃	chemo		strict aerobe		thiosulfate, tetrathionate or elemental sulfur.				GCF_009937995.1	3.43589	48	3278	9	48	4	3364	25	rod-shaped, Gram-stain-negative.	1.0–3.5 µm in length and 0.4–0.7 µm in width.	0.275	0.275	2.25	capsule	0.491005	0.491005	18
WP_132961271.1	RBC9_50	Tepidimonas ignava	IAc_noncyano	1				1	1	1.4	2	0.1	MAVKTYNAGVKEYRQTYWMPDYTPLDTDLLAVFKIVPQPGVDREEAAAAVAAESSTGTWTTVWTDLLTDLDYYKGRAYRIEDVPGDDTAFYAFIAYPIDLFEEGSVVNVFTSLVGNVFGFKAVRSLRLEDVRFPIAYVKTCGGPPHGIQVERDLMNKYGRPLLGCTIKPKLGLSAKNYGRAVYEALRGGLDFTKDDENVNSQPFMRWKQRFDFVMEAIEKAERETGERKGHYLNVTAPTPEEMYKRAEYAKSIGAPIIMHDYLTGGFCAHTGLANWCRENGVLLHVHRAMHAVIDRNPYHGIHFRVLTKVLRLMGGDHLHTGTVVGKLEGDRQATLGWVDLLRESFVPEDRSRGIFFDQDWGSMPGAFAVASGGIHVWHMPALLSIFGDDAVFQFGGGT…	MQAYKQSLKHETFSYLPQMTPEQVRRQIAYALAQGWNPAVEHTERGTPAKESYWYMWKLPMFGEQSVDAVLAEIEACHREFPNHMVRFVAYDNYAQSQGLTFVVYR		52877.5	12495	6.03	6.4	1.7108	>65℃	-0.413235	<55℃	chemo		aerobe		Thiosulfate and tetrathionate		Several amino acids and organic acids are utilized for growth but strain SPS-1037T does not utilize hexoses, disaccharides, pentoses or polyols		GCF_004342625.1	2.71	68.8	2538	6	49	3	2644	48	short rod-shaped cells 1±0–2±0 µm in length and 0±5–1±0 µm in diameter. Gram stain is negative. The cells are motile by one polar flagellum	1.0–2.0 µm in length and 0.5–1.0 µm in diameter.	0.375	0.375	1.5	capsule	0.552233	0.552233	52.5
OYV53977.1	RBC9_51	Rhodospirillales bacterium 20-60-12	IAc_noncyano	1				1	1	5.8	2	0.2	MSGKKYSAGVKEYRHTYWTPDYTPLDTDILACFKITPQAGVDREEAAAAVAAESSTGTWTTVWTDLLTDLDYYKGRAYRIEDVPGDDTCFYAFIAYPIDLFEEGSVVNVFTSLVGNVFGFKAVRALRLEDVRFPIAYVKTCGGPPCGIQVERDKLNKYGRPMLGCTIKPKLGLSAKNYGRAVYEALRGGLDFTKDDENVNSQPFMRWRERFDFVMEAIHKSEAETGERKGHYLNVTAPTPEEMYKRAEYAKEIGAPIIMHDYITGGFTANTGLANWCRNNGMLLHIHRAMHAVLDRNPHHGIHFRVLTKILRLSGGDHLHTGTVVGKLEGDRASTLGWIDLLRESFIAEDRSRGIFFDQDWGSMPGAFAVASGGIHVWHMPSLVTIFGDDSVLQFGGGT…	MSVEAYNSSLKYETFSYLPPMTPEQVRRQVAYTIAQGWNPAVEHTERGTPAHVSYWYMWKLPLFGEQSVDAVMAEIEGCHRAYPDHLVRYVAYDNYAQSQGLSFVVYR		52722.1	12546	6.03	5.72	1.17917	>65℃	-0.147195	<55℃			facultative anaerobe						GCA_002255495.1	2.967	60	2713	2	39	4	2816	58
WP_098958429.1	RBC9_52	Pseudonocardia sp. N23	IAc_noncyano	1				1	1	3.9	2	0	MSDKTYKAGVKDYAATYWTPDYEPLDTDLLAVFKVVAQEGVPREEAAAAVAAESSTGTWTTVWTDLLTDLDYYKGRCYRIENVPGDDTAFFAFIAYPIDLFEEGSVVNVLTSLVGNVFGFKAIRSLRLEDIRFPLAYVKTCGGPPQGIQVERDRLNKYGRPLLGCTIKPKLGLSAKNYGRAVYECLRGGLDFTKDDENIGSQPFMRWNHRFDFVMEAVQKAEAETGEKKGHYLNVTAATPEEMYKRAEYAKSLGAPIIMHDFFTAGFTANTGLANWCRENGMLLHIHRAMHAVVDRNPMHGIHFRVLTKCLRLSGGDHFHSGTVVGKLEGDRQATLGWIDLMRESFVPENRSRGIFFDQDWGSMPGVMPVASGGIHVWHMPALVAIFGDDSCLQFGGGT…	MEAYGPTTGRVETFSYLPPMTPERMRAQITYLLQQGWNPAVEHTEPEKAGSNFWYLWKLPFFGEKSVDRVLSELEACHRANPGHLVRLIAYDNFTQSQGTAFVVYGAR		52168.6	12369.9	5.79	6.27	1.37169	>65℃	-0.317201	<55℃	chemo		aerobe						GCF_002583555.1	6.54233	72.5							strain N23 formed aggregates with mycelial filaments of about 13 μm in length and 0.8–1.6 μm in width. The formation of cell aggregates was also observed when the strain was cultured in liquid media. Pseudonocardia spp. are known to form similar aggregates with mycelial filaments	13 μm in length and 0.8–1.6 μm in width	0.6	0.6	13	capsule	14.2503	14.2503	28
GDX61470.1	RBC9_53	Nitrosomonadaceae bacterium	IAc_noncyano	1				1	1	4.6	1		MPQKTYKAGVKDYRENYWTPDYTPLDTDLLACFKIVPQAGVPREEIAAAVAAESSTGTWTTVWTDMLTDIDYYKGRAYRIEPVPGDNTAFYAFVAYPIDLFEEGSVVNVLTSLVGNVFGFKALRSLRLEDLRFPIAYVMTCGGPPNGIQVERDRLNKYGRAFLGCTIKPKLGLSAKNYGMAVYECLRGGLDFTKDDENVNSQPFMRWRHRFEFVMEAVLKAQAETGERKGHYLNVTAATPEEMYKRAEFAKELGAPIIMHDYLTGGLCANTGLANWCRDNGMLLHIHRAMHAVLDRNPYHGIHFRVLVKCLRLSGGDHLHSGTVVGKLEGDRNATLGWIDTMRESFIPENRARGLFFDQDWGSMPGVMPVASGGIHVWHIPALVNIFGDDSCLQFGGGT…	MDEIKPYKATERKGETFSYLPPFTPEKIRKHIAYMIAQGWSPAIEHTEPEKSYSNFWYLWKLPFFGEKSVEKVMAEIEACHRGNLGHVVRLTGFDNYTQCRGTAFIVHRSGR		52483.2	13084.8	5.99	8.91	0.798543	55℃~65℃	0.218445	55℃~65℃	chemo		aerobe						GCA_014190895.1	1.31454	40.5
GDX61470.1	RBC9_53	Nitrosospira sp.	IAc_noncyano					1	1	4.6	1		MPQKTYKAGVKDYRENYWTPDYTPLDTDLLACFKIVPQAGVPREEIAAAVAAESSTGTWTTVWTDMLTDIDYYKGRAYRIEPVPGDNTAFYAFVAYPIDLFEEGSVVNVLTSLVGNVFGFKALRSLRLEDLRFPIAYVMTCGGPPNGIQVERDRLNKYGRAFLGCTIKPKLGLSAKNYGMAVYECLRGGLDFTKDDENVNSQPFMRWRHRFEFVMEAVLKAQAETGERKGHYLNVTAATPEEMYKRAEFAKELGAPIIMHDYLTGGLCANTGLANWCRDNGMLLHIHRAMHAVLDRNPYHGIHFRVLVKCLRLSGGDHLHSGTVVGKLEGDRNATLGWIDTMRESFIPENRARGLFFDQDWGSMPGVMPVASGGIHVWHIPALVNIFGDDSCLQFGGGT…	MDEIKPYKATERKGETFSYLPPFTPEKIRKHIAYMIAQGWSPAIEHTEPEKSYSNFWYLWKLPFFGEKSVEKVMAEIEACHRGNLGHVVRLTGFDNYTQCRGTAFIVHRSGR		52483.2	13084.8	5.99	8.91	0.798543	55℃~65℃	0.218445	55℃~65℃	chemo								GCA_016106175.1	1.30785		1240	3	30	3	1280	4
WP_188528096.1	RBC9_54	Sinisalibacter lacisalsi (=Maritimibacter lacisalsi = Muriicola lacisalsi)	IAc_noncyano	1				1	1	7	3	1.5	MAEKKYQAGVKDYAATYWTPDYIPLDTDLLACFKVVAQEGVPPEEAAAAVAAESSTGTWTTVWTDLLTDMDYYKGRAYKIEPVPNDPTAFYAFVAYPLDLFEEGSVVNVLTSLVGNVFGFKALRSLRLEDIRFPIAYIKTCGGPPNGIQVERDKLAKYGRGLLGCTIKPKLGLSAKNYGRAVYECLRGGLDFTKDDENINSQPFMRWNHRFDFVMEAVHKAEAETGERKGHYLNVTAGTAEEMLERAEYAKSLGARIIMHDFFTAGFTANTTLANWCRKNGMLLHIHRAMHAVVDRNPYHGIHFRVLTKCLRLSGGDHMHSGTVVGKLEGDREATIGWIDQMRESFVPENRARGLFFDQDWGAMPGVLPVASGGIHVWHMPALVSIFGDDACFQFGGGT…	MTAIQPYNATERKGETFSYLPPMTPEQIRQNIQFMVSQGWNPAIEHTEPEKSFSNFWYLWKLPFFGETSVDRVLAEIEECRRMNPSHLIRLIGFDNFTQSQGTAFIVHHG		52207.9	12865.4	5.95	5.75	1.80383	>65℃	0.710327	55℃~65℃	chemo		strict aerobe						GCF_014640115.1	3.64822	66.5	3456	3	44	3	3529	23	Gram-stain-negative, non-motile, non-flagellated and rod-shaped	rod-shaped, 0.5–0.8 μm wide and 1.1–1.6 μm long	0.325	0.325	1.35	capsule	0.376075	0.376075	25
[truncated: 20 more columns]
