# Supplementary material for: A systematic exploration of bacterial form I rubisco maximal carboxylation rates
Source: EMBO J. 2024 May 28;43(14):13. doi: 10.1038/s44318-024-00119-z (PMC11251275; doi:10.1038/s44318-024-00119-z)
Supplement: Supplementary file 5 — Source data Fig. 1 [file 44318_2024_119_MOESM5_ESM.zip]

Archive with 6 entries (4 files):
- EMBOJ-2024-116861_SourceDataForFigure1/
- EMBOJ-2024-116861_SourceDataForFigure1/.DS_Store
- __MACOSX/EMBOJ-2024-116861_SourceDataForFigure1/._.DS_Store
- EMBOJ-2024-116861_SourceDataForFigure1/SD for Fig. 1A and B/
- EMBOJ-2024-116861_SourceDataForFigure1/SD for Fig. 1A and B/SD for Fig. 1A and B.xlsx
- __MACOSX/EMBOJ-2024-116861_SourceDataForFigure1/SD for Fig. 1A and B/._SD for Fig. 1A and B.xlsx
