# Supplementary material for: A systematic exploration of bacterial form I rubisco maximal carboxylation rates
Source: EMBO J. 2024 May 28;43(14):13. doi: 10.1038/s44318-024-00119-z (PMC11251275; doi:10.1038/s44318-024-00119-z)
Supplement: Supplementary file 5 — Source data Fig. 1 [file 44318_2024_119_MOESM5_ESM.zip › EMBOJ-2024-116861_SourceDataForFigure1/SD for Fig. 1A and B/SD for Fig. 1A and B.xlsx]

## Sheet: Fig1
Identifier	Internal ID	Species	Form	Rate [s-1]	Source
P0C917.1		Acidithiobacillus ferrooxidans	I-A	6.8	published
WP_011057346.1		Thermosynechococcus elongatus BP-1	I-B	7.4	published
WP_011909660.1		Rhodobacter sphaeroides	I-CD	5.2	published
WP_011242444.1		Synechococcus elongatus PCC 6301	I-B	11.75	published
WP_006910103.1		Cyanobium sp. PCC 7001	I-A	9.5	published
WP_012971927.1		Allochromatium vinosum	I-A	8.8	published
RME08239.1		Anaerolineae bacterium	I-Anaero	1.1	published
RMG64267.1		Calditrichaeota bacterium	I-Anaero	1.94	published
AFY90680.1		Chroococcidiopsis thermalis	I-B	9.1	published
WP_011130576.1		Prochlorococcus marinus MIT9313	I-A	6.58	published
WP_012823801.1		H. neapolitanus	I-A	8.9	published
Q7U5I8.1		Parasynechococcus marenigrum WH 8102	I-A	11.9	published
WP_012823801.1	Hn	H. neapolitanus	IAc_noncyano	9.8	this study
WP_011057346.1	RBC6_16	Thermosynechococcus elongatus	IB	5.7	this study
WP_012536704.1	RBC6_17	Acidithiobacillus	IAc_noncyano	3.3	this study
WP_011130576.1	RBC6_18	Prochlorococcus marinus	IAc_cyano	8.1	this study
WP_074929473.1	RBC6_19	Nitrosomonas eutropha	IAc_noncyano	3.6	this study
WP_011320601.1	RBC6_20	Trichormus variabilis ATCC 29413	IB	6.1	this study
HFB68562.1	RBC7_3	Calditrichae bacterium isolate HyVt-506 HyVt-506_k145_871940	I_Anaero	2.2	this study
RME08239.1	RBC7_4	Anaerolineae bacterium isolate J130 k99_112929	I_Anaero	1.3	this study
RME84037.1	RBC7_5	Caldilineae bacterium	I_Anaero	3.1	this study
HDX57131.1	RBC7_9	Dehalococcoidia bacterium isolate SpSt-223 Ga0101941_1000233	I_Anaero	1.3	this study
WP_121444813.1	RBC7_10	Brockia lithotrophica strain DSM 22653 Ga0215696_105	IE	1.5	this study
WP_064697605.1	RBC7_19	Rhizobium aegyptiacum	ICD	2.1	this study
OJW41584.1	RBC7_20	Thiobacillus sp. 65-1059	IAq	1.1	this study
TARA_111.SAMEA2622478.90.0.22-3_2354994_2	RBC7_21	Proteobacteria	ICD	0.8	this study
NJM45070.1	RBC7_25	Alkalinema sp. RU_4_3	IB	6	this study
ODS92108.1	RBC7_30	Comamonas sp. SCN 65-56	ICD	0.9	this study
HFD80931.1	RBC8_2	Gammaproteobacteria bacterium	IAq	2.2	this study
WP_180281710.1	RBC8_3	Azospirillum oleiclasticum	IAq	2	this study
WP_043756787.1	RBC8_4	Imhoffiella purpurea	IAq	4.4	this study
TXF10942.1	RBC8_6	Pelomicrobium methylotrophicum	IAc_noncyano	1.8	this study
WP_007042721.1	RBC8_7	Thiorhodococcus drewsii	IAc_noncyano	6.5	this study
NER37956.1	RBC8_8	Oscillatoria sp. SIO1A7	IB	7.4	this study
MBE2275614.1	RBC8_9	Rhodobacteraceae bacterium	IAq	3	this study
NNG14147.1	RBC8_10	Gammaproteobacteria bacterium	IAc_noncyano	4.7	this study
NCO76356.1	RBC8_11	Cyanobacteria bacterium CG_2015-16_32_12	IB	8.4	this study
WP_185465331.1	RBC8_12	Synechococcus sp. BSA11S	IAc_cyano	10.5	this study
WP_163097315.1	RBC8_13	Acidithiobacillus ferrianus	IAc_noncyano	5.2	this study
WP_024850198.1	RBC8_14	Hydrogenovibrio kuenenii	IAc_noncyano	8.3	this study
MAJ75541.1	RBC8_15	Candidatus Thioglobus sp.	IAq	4.9	this study
WP_085216190.1	RBC8_16	Methylomagnum ishizawai	IAq	1	this study
WP_108221872.1	RBC8_17	Cereibacter azotoformans	IAq	2.1	this study
TSA10292.1	RBC8_18	Betaproteobacteria bacterium	IAq	2.8	this study
WP_024851896.1	RBC8_19	Hydrogenovibrio kuenenii	IAq	4.1	this study
TARA_112.SAMEA2622568.696.0.22-3_4274_7	RBC8_22	Alphaproteobacteria	IAq	2.5	this study
RMH45282.1	RBC8_23	Alphaproteobacteria bacterium	IAq	4.2	this study
TQV62574.1	RBC8_24	Halothiobacillaceae bacterium	IAq	2.9	this study
PHS23106.1	RBC8_25	Robiginitomaculum sp.	IAq	5.3	this study
GBE43454.1	RBC8_26	bacterium BMS3Bbin10	IAq	2	this study
WP_030436772.1	RBC8_27	Actinoplanes subtropicus	IAq	1.9	this study
MAF95405.1	RBC8_29	Rhodospirillaceae bacterium	IAq	3.9	this study
AZB73040.1	RBC8_30	Synechococcus elongatus PCC 11801	IB	7.9	this study
WP_096406537.1	RBC8_33	Halorhodospira halochloris	IAq	2.7	this study
WP_054967076.1	RBC8_34	Thiohalorhabdus denitrificans	IAq	3.8	this study
WP_162548693.1	RBC8_37	Jacksonvillea sp. ISTCYN1	IB	6.1	this study
WP_010873418.1	RBC8_38	Synechocystis	IB	5	this study
WP_131454437.1	RBC8_39	Synechococcus sp. BS56D	IAc_cyano	13.1	this study
WP_146295313.1	RBC8_40	Euhalothece natronophila	IB	5.6	this study
WP_011242444.1	RBC8_43	Synechococcus PCC6301	IB	10.6	this study
MBM5816614.1	RBC8_46	Cyanobacteria bacterium K_Offshore_surface_m2_239	IAc_cyano	9.7	this study
MBC7152521.1	RBC8_47	Rhizobium sp.	ICD	2.6	this study
WP_155041937.1	RBC8_48	Paracoccus	ICD	1	this study
MBE3550083.1	RBC8_51	Brockia lithotrophica	IE	1.3	this study
WP_024537032.1	RBC8_52	Comamonas badia	ICD	0.8	this study
NKQ36332.1	RBC8_53	Chloroflexi bacterium	I_Anaero	1.8	this study
RME00383.1	RBC8_54	Calditrichaeota bacterium	I_Anaero	1.1	this study
HHL73736.1	RBC8_55	Bacteroidetes bacterium	I_Anaero	1.7	this study
RMG64267.1	RBC8_56	Calditrichaeota bacterium	I_Anaero	3.3	this study
WP_015187492.1	RBC9_1	Chroococcaceae	IB	5.5	this study
WP_017327366.1	RBC9_2	Synechococcus sp. PCC 7336	IB	7.1	this study
HIK35429.1	RBC9_3	Thermosynechococcus sp. M98_K2018_005	IB	5.2	this study
WP_106306271.1	RBC9_5	Chamaesiphon polymorphus	IB	7.5	this study
OIP69680.1	RBC9_6	Oscillatoriales cyanobacterium CG2_30_44_21	IB	4.5	this study
WP_017713779.1	RBC9_7	Prochlorothrix hollandica	IB	8.2	this study
WP_010467950.1	RBC9_8	Acaryochloris	IB	5.7	this study
WP_006527632.1	RBC9_9	Gloeocapsa sp. PCC 73106	IB	8.6	this study
WP_015132410.1	RBC9_10	Leptolyngbya sp. PCC 7376	IB	6.6	this study
HIK38644.1	RBC9_13	Geminocystis sp. M7585_C2015_104	IB	1.9	this study
WP_215616936.1	RBC9_14	Leptothoe kymatousa	IB	10.1	this study
NJK99267.1	RBC9_15	Spirulinaceae cyanobacterium SM2_1_0	IB	5.8	this study
WP_046277111.1	RBC9_16	Limnoraphis robusta	IB	7.5	this study
NJK40784.1	RBC9_19	Acaryochloridaceae cyanobacterium SU_2_1	IB	5.8	this study
NJL97415.1	RBC9_20	Synechococcaceae cyanobacterium SM2_3_2	IB	6.3	this study
GDX72213.1	RBC9_22	Cyanobium sp.	IAc_cyano	9.8	this study
PHX68273.1	RBC9_23	Cyanobium sp. Baikal-G2	IAc_cyano	12.6	this study
TARA_128.SAMEA2622923.40.0.22-3_753667_20	RBC9_25	Prochlorococcus marinus	IAc_cyano	6	this study
WP_087067354.1	RBC9_27	Cyanobium sp. NIES-981	IAc_cyano	10.4	this study
OON11896.1	RBC9_29	Synechococcus lacustris str. Tous	IAc_cyano	10.2	this study
WP_158466229.1	RBC9_30	Prochlorococcus marinus	IAc_cyano	5.1	this study
TGG89950.1	RBC9_31	Aphanocapsa feldmannii 277cV	IAc_cyano	10	this study
WP_186485071.1	RBC9_33	Synechococcus sp. A15-127	IAc_cyano	9	this study
WP_048018084.1	RBC9_34	Synechococcus sp. GFB01	IAc_cyano	6.4	this study
WP_094587518.1	RBC9_35	Vulcanococcus limneticus	IAc_cyano	9.4	this study
WP_150882264.1	RBC9_37	Synechococcus sp. RSCCF101	IAc_cyano	11	this study
WP_173269803.1	RBC9_40	Thiosulfatimonas sediminis	IAc_noncyano	10.7	this study
NOX28090.1	RBC9_41	Gammaproteobacteria bacterium	IAc_noncyano	6.9	this study
WP_093428253.1	RBC9_42	Thiohalospira halophila	IAc_noncyano	7.8	this study
MCF6324877.1	RBC9_43	Gammaproteobacteria bacterium (marine sediment metagenome)	IAc_noncyano	9.1	this study
WP_006748372.1	RBC9_44	Thioalkalivibrio paradoxus	IAc_noncyano	7.5	this study
OYW65964.1	RBC9_45	Hydrogenophilales bacterium 12-64-13	IAc_noncyano	6.7	this study
WP_136865895.1	RBC9_46	Guyparkeria	IAc_noncyano	7.6	this study
CAA6823104.1	RBC9_47	uncultured Thiotrichaceae bacterium	IAc_noncyano	6.7	this study
WP_079446767.1	RBC9_48	Nitrobacter vulgaris	IAc_noncyano	2.1	this study
WP_162085967.1	RBC9_49	Sulfuriferula nivalis	IAc_noncyano	6.5	this study
WP_132961271.1	RBC9_50	Tepidimonas ignava	IAc_noncyano	1.4	this study
OYV53977.1	RBC9_51	Rhodospirillales bacterium 20-60-12	IAc_noncyano	5.8	this study
WP_098958429.1	RBC9_52	Pseudonocardia sp. N23	IAc_noncyano	3.9	this study
GDX61470.1	RBC9_53	Nitrosomonadaceae bacterium	IAc_noncyano	4.6	this study
WP_188528096.1	RBC9_54	Maritimibacter lacisalsi	IAc_noncyano	7	this study

## Sheet: all_measurements_raw
Internal ID	Rate [s-1]	Norm rate [s-1] (to Rr)	# assay
RBC6_16	5	5.4	CA142
RBC6_17	3.8	4	CA142
RBC6_18	7.7	8.2	CA142
RBC6_19	3.2	3.4	CA142
Rr	6.4	6.8	CA142
RBC6_16	3.2	4.5	CA143
RBC6_17	2.3	3.3	CA143
RBC6_18	5.1	7.2	CA143
RBC6_19	2.5	3.6	CA143
Rr	4.8	6.8	CA143
RBC6_16	4.4	7.3	CA145
RBC6_17	2.6	4.2	CA145
RBC6_18	6.4	10.5	CA145
RBC6_19	2.5	4.1	CA145
Rr	4.1	6.8	CA145
RBC6_17	2.8	3.2	CA146
RBC6_18	6.4	7.4	CA146
RBC6_19	2.9	3.4	CA146
Rr	5.9	6.8	CA146
RBC7_5	2.5	3.4	CA151
Rr	5.1	6.8	CA151
RBC7_5	3.2	3	CA152
Rr	7.3	6.8	CA152
RBC6_19	4.1	5.1	CA153
RBC7_30	0.7	0.9	CA153
Rr	5.4	6.8	CA153
RBC7_19	3.6	3.6	CA154
Rr	6.8	6.8	CA154
RBC6_16	5.1	5.5	CA156
RBC6_17	2.3	2.4	CA156
RBC6_18	7.2	7.7	CA156
RBC6_19	2	2.1	CA156
RBC7_19	1.1	1.1	CA156
Rr	6.4	6.8	CA156
RBC6_17	2.8	2.9	CA157
RBC6_18	7.3	7.5	CA157
Rr	6.7	6.8	CA157
RBC7_10	2	1.8	CA173
RBC7_3	2.7	2.4	CA173
RBC7_4	1.6	1.5	CA173
RBC7_5	3.8	3.4	CA173
Rr	7.6	6.8	CA173
RBC7_10	1.6	1.2	CA174
RBC7_25	6.2	4.9	CA174
RBC7_3	2.4	1.9	CA174
RBC7_4	1.5	1.2	CA174
RBC7_5	3.5	2.7	CA174
Rr	8.6	6.8	CA174
RBC7_19	2.4	2.5	CA178
RBC7_20	0.6	0.7	CA178
RBC7_9	1.8	1.8	CA178
Rr	6.7	6.8	CA178
RBC7_19	1.7	1.9	CA179
RBC7_25	5.8	6.7	CA179
Rr	5.9	6.8	CA179
RBC7_19	1.3	1.5	CA180
RBC7_20	1.4	1.6	CA180
RBC7_25	5.6	6.5	CA180
Rr	5.9	6.8	CA180
RBC8_11	6.7	7.9	CA183
RBC8_13	4.4	5.2	CA183
RBC8_16	0.8	1	CA183
RBC8_19	3.4	4	CA183
RBC8_2	1.9	2.3	CA183
RBC8_22	2.1	2.5	CA183
RBC8_24	2.2	2.7	CA183
RBC8_3	1.9	2.2	CA183
RBC8_4	3.7	4.4	CA183
RBC8_7	5.1	6	CA183
RBC8_9	2.3	2.8	CA183
Rr	5.8	6.8	CA183
RBC8_14	6.7	8.3	CA184
RBC8_17	1.7	2.1	CA184
RBC8_19	3.4	4.2	CA184
RBC8_22	1.9	2.4	CA184
RBC8_24	2.5	3.2	CA184
RBC8_6	1.4	1.8	CA184
Rr	5.5	6.8	CA184
RBC8_25	4.6	5.3	CA185
RBC8_26	1.7	2	CA185
RBC8_27	1.6	1.9	CA185
RBC8_29	3.4	3.9	CA185
RBC8_30	6.2	7.3	CA185
RBC8_33	2.3	2.7	CA185
RBC8_34	3.3	3.8	CA185
Rr	5.9	6.8	CA185
RBC8_12	11.7	11.4	CA186
RBC8_15	5	4.9	CA186
RBC8_18	2.9	2.8	CA186
RBC8_23	4.1	4	CA186
RBC8_43	11.1	10.8	CA186
RBC8_47	2.7	2.6	CA186
RBC8_48	1	1	CA186
Rr	7	6.8	CA186
RBC8_12	12	11.7	CA187
RBC8_2	2	2	CA187
RBC8_23	4.5	4.4	CA187
RBC8_3	1.9	1.8	CA187
RBC8_37	6.2	6.1	CA187
RBC8_38	5.1	5	CA187
RBC8_39	12.8	12.6	CA187
RBC8_43	10.2	10	CA187
RBC8_51	1.3	1.3	CA187
RBC8_53	1.8	1.8	CA187
RBC8_54	1.1	1.1	CA187
RBC8_55	1.8	1.7	CA187
RBC8_9	3.3	3.2	CA187
Rr	7	6.8	CA187
Hn	8.7	8.9	CA188
RBC8_12	12.3	12.4	CA188
RBC8_39	13.4	13.6	CA188
RBC8_43	10.9	11	CA188
Rr	6.7	6.8	CA188
Hn	9.9	9.5	CA189
RBC8_2	2.5	2.4	CA189
RBC8_56	3.5	3.3	CA189
Rr	7.1	6.8	CA189
Hn	11.3	11.1	CA190
RBC8_46	11.9	11.7	CA190
Rr	6.9	6.8	CA190
RBC8_30	8.2	8.6	CA191
RBC8_7	6.6	6.9	CA191
Rr	6.6	6.8	CA191
RBC9_22	9.7	9.5	CA193
RBC9_30	5.2	5.1	CA193
RBC9_33	9.2	9	CA193
RBC9_34	6.5	6.4	CA193
RBC9_43	8.9	8.7	CA193
RBC9_45	6.8	6.7	CA193
Rr	7	6.8	CA193
RBC9_31	9.3	10	CA194
RBC9_35	8.7	9.4	CA194
Rr	6.3	6.8	CA194
RBC9_13	1.9	2	CA195
RBC9_3	4.7	5.2	CA195
Rr	6.2	6.8	CA195
RBC9_13	1.5	1.6	CA196
RBC9_16	7.5	7.7	CA196
RBC9_20	6.1	6.3	CA196
RBC9_27	9.9	10.3	CA196
RBC9_42	7.6	7.8	CA196
RBC9_44	7.3	7.5	CA196
RBC9_7	8	8.2	CA196
Rr	6.6	6.8	CA196
RBC9_41	6.3	6.3	CA198
RBC9_44	7.6	7.5	CA198
RBC9_49	5.9	5.9	CA198
RBC9_51	5.7	5.7	CA198
Rr	6.8	6.8	CA198
RBC8_11	7	6.6	CA199
RBC9_15	6.2	5.8	CA199
RBC9_23	12.1	11.4	CA199
RBC9_29	10.6	10	CA199
RBC9_37	9.7	9.1	CA199
RBC9_41	6.8	6.4	CA199
RBC9_47	6.4	6.1	CA199
RBC9_7	8.5	8.1	CA199
Rr	7.2	6.8	CA199
RBC8_11	10.8	10.7	CA200
RBC8_40	5.6	5.5	CA200
RBC9_22	10.1	10	CA200
RBC9_23	13.9	13.8	CA200
RBC9_27	10.6	10.5	CA200
RBC9_37	12	11.9	CA200
RBC9_40	10.8	10.7	CA200
RBC9_46	8.3	8.2	CA200
RBC9_48	2.1	2.1	CA200
Rr	6.9	6.8	CA200
RBC9_29	10.3	10.4	CA201
RBC9_47	7.4	7.4	CA201
Rr	6.8	6.8	CA201
RBC8_40	4.2	4.3	CA203
RBC9_50	1.3	1.4	CA203
Rr	6.5	6.8	CA203
RBC9_37	11.1	12.1	CA204
RBC9_41	7.3	8	CA204
RBC9_43	8.8	9.6	CA204
RBC9_46	6.4	7	CA204
RBC9_47	6.1	6.6	CA204
RBC9_49	6.4	7	CA204
RBC9_50	1.4	1.5	CA204
RBC9_51	5.5	5.9	CA204
Rr	6.3	6.8	CA204
RBC9_10	7.4	6.4	CA213
RBC9_19	6.4	5.6	CA213
RBC9_8	5.7	4.9	CA213
Rr	7.9	6.8	CA213
RBC8_40	8.1	7.2	CA214
RBC9_1	6.2	5.5	CA214
RBC9_10	7.6	6.7	CA214
RBC9_19	6.7	6	CA214
RBC9_5	8.4	7.5	CA214
RBC9_6	5.1	4.5	CA214
RBC9_8	7.3	6.5	CA214
Rr	7.7	6.8	CA214
RBC9_14	13.9	10.8	CA216
RBC9_9	11.4	8.8	CA216
Rr	8.8	6.8	CA216
RBC6_20	6.2	6.1	CA218
RBC8_8	7.5	7.4	CA218
RBC9_14	11.4	11.2	CA218
RBC9_2	7.2	7.1	CA218
RBC9_9	8.5	8.4	CA218
Rr	6.9	6.8	CA218
RBC9_25	6.4	5.9	CA223
Rr	7.3	6.8	CA223
RBC9_52	4.5	3.9	CA224
RBC9_53	5.3	4.6	CA224
Rr	7.9	6.8	CA224
RBC7_10	1.6	1.5	CA226
RBC7_9	0.9	0.8	CA226
RBC9_25	6.3	6	CA226
Rr	7.2	6.8	CA226
RBC9_52	4.3	3.9	CA227
Rr	7.5	6.8	CA227
RBC9_54	6	5.5	CA229
Rr	7.5	6.8	CA229
RBC8_12	7.9	7.1	CA231
RBC9_13	2.2	2	CA231
Rr	7.5	6.8	CA231
RBC8_12	9.1	8.5	CA232
Rr	7.3	6.8	CA232
RBC8_10	5.1	4.7	CA236
RBC8_46	8.2	7.6	CA236
RBC8_52	0.8	0.8	CA236
Rr	7.4	6.8	CA236
RBC7_21	0.8	0.8	CA237
RBC8_10	4.8	4.7	CA237
Rr	7	6.8	CA237
RBC7_21	0.9	0.9	CA238
RBC8_12	12	11.7	CA238
RBC8_40	5.4	5.2	CA238
RBC9_54	8.6	8.3	CA238
Rr	7	6.8	CA238
RBC9_16	8.9	7.4	CA239
RBC9_54	8.8	7.3	CA239
Rr	8.2	6.8	CA239
RBC8_46	13.7	10	CA240
RBC9_14	11.3	8.2	CA240
Rr	9.4	6.8	CA240
