# Supplementary material for: A systematic exploration of bacterial form I rubisco maximal carboxylation rates
Source: EMBO J. 2024 May 28;43(14):13. doi: 10.1038/s44318-024-00119-z (PMC11251275; doi:10.1038/s44318-024-00119-z)
Supplement: Supplementary file 6 — Source data Fig. 2 [file 44318_2024_119_MOESM6_ESM.zip]

Archive with 15 entries (11 files):
- EMBOJ-2024-116861_SourceDataForFigure2/
- __MACOSX/._EMBOJ-2024-116861_SourceDataForFigure2
- EMBOJ-2024-116861_SourceDataForFigure2/SD for Fig. 2B/
- EMBOJ-2024-116861_SourceDataForFigure2/SD for Fig. 2C/
- EMBOJ-2024-116861_SourceDataForFigure2/.DS_Store
- __MACOSX/EMBOJ-2024-116861_SourceDataForFigure2/._.DS_Store
- EMBOJ-2024-116861_SourceDataForFigure2/SD for Fig. 2A/
- EMBOJ-2024-116861_SourceDataForFigure2/SD for Fig. 2B/SD for Fig. 2B.xlsx
- __MACOSX/EMBOJ-2024-116861_SourceDataForFigure2/SD for Fig. 2B/._SD for Fig. 2B.xlsx
- EMBOJ-2024-116861_SourceDataForFigure2/SD for Fig. 2C/SD for Fig. 2C.xlsx
- __MACOSX/EMBOJ-2024-116861_SourceDataForFigure2/SD for Fig. 2C/._SD for Fig. 2C.xlsx
- EMBOJ-2024-116861_SourceDataForFigure2/SD for Fig. 2A/.DS_Store
- __MACOSX/EMBOJ-2024-116861_SourceDataForFigure2/SD for Fig. 2A/._.DS_Store
- EMBOJ-2024-116861_SourceDataForFigure2/SD for Fig. 2A/SD for Fig. 2A.xlsx
- __MACOSX/EMBOJ-2024-116861_SourceDataForFigure2/SD for Fig. 2A/._SD for Fig. 2A.xlsx
