# Supplementary material for: A systematic exploration of bacterial form I rubisco maximal carboxylation rates
Source: EMBO J. 2024 May 28;43(14):13. doi: 10.1038/s44318-024-00119-z (PMC11251275; doi:10.1038/s44318-024-00119-z)
Supplement: Supplementary file 6 — Source data Fig. 2 [file 44318_2024_119_MOESM6_ESM.zip › EMBOJ-2024-116861_SourceDataForFigure2/SD for Fig. 2B/SD for Fig. 2B.xlsx]

## Sheet: measurements_Fig2B
Identifier	Internal ID	Species	Form	Rate mean [s-1]	Rate n	Rate stdev [s-1]	carboxysome?
TXF10942.1	RBC8_6	Pelomicrobium methylotrophicum	IAc_noncyano	1.8	1		carboxysome
WP_007042721.1	RBC8_7	Thiorhodococcus drewsii	IAc_noncyano	6.5	2	0.6	carboxysome
NER37956.1	RBC8_8	Oscillatoria sp. SIO1A7	IB	7.4	1		carboxysome
NNG14147.1	RBC8_10	Gammaproteobacteria bacterium	IAc_noncyano	4.7	2	0	carboxysome
NCO76356.1	RBC8_11	Cyanobacteria bacterium CG_2015-16_32_12	IB	8.4	3	2.1	carboxysome
WP_185465331.1	RBC8_12	Synechococcus sp. BSA11S	IAc_cyano	10.5	6	2.1	carboxysome
WP_163097315.1	RBC8_13	Acidithiobacillus ferrianus	IAc_noncyano	5.2	1		carboxysome
WP_024850198.1	RBC8_14	Hydrogenovibrio kuenenii	IAc_noncyano	8.3	1		carboxysome
AZB73040.1	RBC8_30	Synechococcus elongatus PCC 11801	IB	7.9	2	0.9	carboxysome
HFB68562.1	RBC7_3	Calditrichae bacterium isolate HyVt-506 HyVt-506_k145_871940	I_Anaero	2.2	2	0.4	no carboxysome
RME08239.1	RBC7_4	Anaerolineae bacterium isolate J130 k99_112929	I_Anaero	1.3	2	0.2	no carboxysome
RME84037.1	RBC7_5	Caldilineae bacterium	I_Anaero	3.1	4	0.3	no carboxysome
HDX57131.1	RBC7_9	Dehalococcoidia bacterium isolate SpSt-223 Ga0101941_1000233	I_Anaero	1.3	2	0.7	no carboxysome
WP_121444813.1	RBC7_10	Brockia lithotrophica strain DSM 22653 Ga0215696_105	IE	1.5	3	0.3	no carboxysome
WP_064697605.1	RBC7_19	Rhizobium aegyptiacum	ICD	2.1	5	1	no carboxysome
OJW41584.1	RBC7_20	Thiobacillus sp. 65-1059	IAq	1.1	2	0.7	no carboxysome
TARA_111.SAMEA2622478.90.0.22-3_2354994_2	RBC7_21	Proteobacteria	ICD	0.8	2	0.1	no carboxysome
ODS92108.1	RBC7_30	Comamonas sp. SCN 65-56	ICD	0.9	1		no carboxysome
				median_carbox	median_no_carbox
				7.4	1.3

## Sheet: all_measurements_raw
Internal ID	Rate [s-1]	Norm rate [s-1] (to Rr)	# assay
RBC6_16	5	5.4	CA142
RBC6_17	3.8	4	CA142
RBC6_18	7.7	8.2	CA142
RBC6_19	3.2	3.4	CA142
Rr	6.4	6.8	CA142
RBC6_16	3.2	4.5	CA143
RBC6_17	2.3	3.3	CA143
RBC6_18	5.1	7.2	CA143
RBC6_19	2.5	3.6	CA143
Rr	4.8	6.8	CA143
RBC6_16	4.4	7.3	CA145
RBC6_17	2.6	4.2	CA145
RBC6_18	6.4	10.5	CA145
RBC6_19	2.5	4.1	CA145
Rr	4.1	6.8	CA145
RBC6_17	2.8	3.2	CA146
RBC6_18	6.4	7.4	CA146
RBC6_19	2.9	3.4	CA146
Rr	5.9	6.8	CA146
RBC7_5	2.5	3.4	CA151
Rr	5.1	6.8	CA151
RBC7_5	3.2	3	CA152
Rr	7.3	6.8	CA152
RBC6_19	4.1	5.1	CA153
RBC7_30	0.7	0.9	CA153
Rr	5.4	6.8	CA153
RBC7_19	3.6	3.6	CA154
Rr	6.8	6.8	CA154
RBC6_16	5.1	5.5	CA156
RBC6_17	2.3	2.4	CA156
RBC6_18	7.2	7.7	CA156
RBC6_19	2	2.1	CA156
RBC7_19	1.1	1.1	CA156
Rr	6.4	6.8	CA156
RBC6_17	2.8	2.9	CA157
RBC6_18	7.3	7.5	CA157
Rr	6.7	6.8	CA157
RBC7_10	2	1.8	CA173
RBC7_3	2.7	2.4	CA173
RBC7_4	1.6	1.5	CA173
RBC7_5	3.8	3.4	CA173
Rr	7.6	6.8	CA173
RBC7_10	1.6	1.2	CA174
RBC7_25	6.2	4.9	CA174
RBC7_3	2.4	1.9	CA174
RBC7_4	1.5	1.2	CA174
RBC7_5	3.5	2.7	CA174
Rr	8.6	6.8	CA174
RBC7_19	2.4	2.5	CA178
RBC7_20	0.6	0.7	CA178
RBC7_9	1.8	1.8	CA178
Rr	6.7	6.8	CA178
RBC7_19	1.7	1.9	CA179
RBC7_25	5.8	6.7	CA179
Rr	5.9	6.8	CA179
RBC7_19	1.3	1.5	CA180
RBC7_20	1.4	1.6	CA180
RBC7_25	5.6	6.5	CA180
Rr	5.9	6.8	CA180
RBC8_11	6.7	7.9	CA183
RBC8_13	4.4	5.2	CA183
RBC8_16	0.8	1	CA183
RBC8_19	3.4	4	CA183
RBC8_2	1.9	2.3	CA183
RBC8_22	2.1	2.5	CA183
RBC8_24	2.2	2.7	CA183
RBC8_3	1.9	2.2	CA183
RBC8_4	3.7	4.4	CA183
RBC8_7	5.1	6	CA183
RBC8_9	2.3	2.8	CA183
Rr	5.8	6.8	CA183
RBC8_14	6.7	8.3	CA184
RBC8_17	1.7	2.1	CA184
RBC8_19	3.4	4.2	CA184
RBC8_22	1.9	2.4	CA184
RBC8_24	2.5	3.2	CA184
RBC8_6	1.4	1.8	CA184
Rr	5.5	6.8	CA184
RBC8_25	4.6	5.3	CA185
RBC8_26	1.7	2	CA185
RBC8_27	1.6	1.9	CA185
RBC8_29	3.4	3.9	CA185
RBC8_30	6.2	7.3	CA185
RBC8_33	2.3	2.7	CA185
RBC8_34	3.3	3.8	CA185
Rr	5.9	6.8	CA185
RBC8_12	11.7	11.4	CA186
RBC8_15	5	4.9	CA186
RBC8_18	2.9	2.8	CA186
RBC8_23	4.1	4	CA186
RBC8_43	11.1	10.8	CA186
RBC8_47	2.7	2.6	CA186
RBC8_48	1	1	CA186
Rr	7	6.8	CA186
RBC8_12	12	11.7	CA187
RBC8_2	2	2	CA187
RBC8_23	4.5	4.4	CA187
RBC8_3	1.9	1.8	CA187
RBC8_37	6.2	6.1	CA187
RBC8_38	5.1	5	CA187
RBC8_39	12.8	12.6	CA187
RBC8_43	10.2	10	CA187
RBC8_51	1.3	1.3	CA187
RBC8_53	1.8	1.8	CA187
RBC8_54	1.1	1.1	CA187
RBC8_55	1.8	1.7	CA187
RBC8_9	3.3	3.2	CA187
Rr	7	6.8	CA187
Hn	8.7	8.9	CA188
RBC8_12	12.3	12.4	CA188
RBC8_39	13.4	13.6	CA188
RBC8_43	10.9	11	CA188
Rr	6.7	6.8	CA188
Hn	9.9	9.5	CA189
RBC8_2	2.5	2.4	CA189
RBC8_56	3.5	3.3	CA189
Rr	7.1	6.8	CA189
Hn	11.3	11.1	CA190
RBC8_46	11.9	11.7	CA190
Rr	6.9	6.8	CA190
RBC8_30	8.2	8.6	CA191
RBC8_7	6.6	6.9	CA191
Rr	6.6	6.8	CA191
RBC9_22	9.7	9.5	CA193
RBC9_30	5.2	5.1	CA193
RBC9_33	9.2	9	CA193
RBC9_34	6.5	6.4	CA193
RBC9_43	8.9	8.7	CA193
RBC9_45	6.8	6.7	CA193
Rr	7	6.8	CA193
RBC9_31	9.3	10	CA194
RBC9_35	8.7	9.4	CA194
Rr	6.3	6.8	CA194
RBC9_13	1.9	2	CA195
RBC9_3	4.7	5.2	CA195
Rr	6.2	6.8	CA195
RBC9_13	1.5	1.6	CA196
RBC9_16	7.5	7.7	CA196
RBC9_20	6.1	6.3	CA196
RBC9_27	9.9	10.3	CA196
RBC9_42	7.6	7.8	CA196
RBC9_44	7.3	7.5	CA196
RBC9_7	8	8.2	CA196
Rr	6.6	6.8	CA196
RBC9_41	6.3	6.3	CA198
RBC9_44	7.6	7.5	CA198
RBC9_49	5.9	5.9	CA198
RBC9_51	5.7	5.7	CA198
Rr	6.8	6.8	CA198
RBC8_11	7	6.6	CA199
RBC9_15	6.2	5.8	CA199
RBC9_23	12.1	11.4	CA199
RBC9_29	10.6	10	CA199
RBC9_37	9.7	9.1	CA199
RBC9_41	6.8	6.4	CA199
RBC9_47	6.4	6.1	CA199
RBC9_7	8.5	8.1	CA199
Rr	7.2	6.8	CA199
RBC8_11	10.8	10.7	CA200
RBC8_40	5.6	5.5	CA200
RBC9_22	10.1	10	CA200
RBC9_23	13.9	13.8	CA200
RBC9_27	10.6	10.5	CA200
RBC9_37	12	11.9	CA200
RBC9_40	10.8	10.7	CA200
RBC9_46	8.3	8.2	CA200
RBC9_48	2.1	2.1	CA200
Rr	6.9	6.8	CA200
RBC9_29	10.3	10.4	CA201
RBC9_47	7.4	7.4	CA201
Rr	6.8	6.8	CA201
RBC8_40	4.2	4.3	CA203
RBC9_50	1.3	1.4	CA203
Rr	6.5	6.8	CA203
RBC9_37	11.1	12.1	CA204
RBC9_41	7.3	8	CA204
RBC9_43	8.8	9.6	CA204
RBC9_46	6.4	7	CA204
RBC9_47	6.1	6.6	CA204
RBC9_49	6.4	7	CA204
RBC9_50	1.4	1.5	CA204
RBC9_51	5.5	5.9	CA204
Rr	6.3	6.8	CA204
RBC9_10	7.4	6.4	CA213
RBC9_19	6.4	5.6	CA213
RBC9_8	5.7	4.9	CA213
Rr	7.9	6.8	CA213
RBC8_40	8.1	7.2	CA214
RBC9_1	6.2	5.5	CA214
RBC9_10	7.6	6.7	CA214
RBC9_19	6.7	6	CA214
RBC9_5	8.4	7.5	CA214
RBC9_6	5.1	4.5	CA214
RBC9_8	7.3	6.5	CA214
Rr	7.7	6.8	CA214
RBC9_14	13.9	10.8	CA216
RBC9_9	11.4	8.8	CA216
Rr	8.8	6.8	CA216
RBC6_20	6.2	6.1	CA218
RBC8_8	7.5	7.4	CA218
RBC9_14	11.4	11.2	CA218
RBC9_2	7.2	7.1	CA218
RBC9_9	8.5	8.4	CA218
Rr	6.9	6.8	CA218
RBC9_25	6.4	5.9	CA223
Rr	7.3	6.8	CA223
RBC9_52	4.5	3.9	CA224
RBC9_53	5.3	4.6	CA224
Rr	7.9	6.8	CA224
RBC7_10	1.6	1.5	CA226
RBC7_9	0.9	0.8	CA226
RBC9_25	6.3	6	CA226
Rr	7.2	6.8	CA226
RBC9_52	4.3	3.9	CA227
Rr	7.5	6.8	CA227
RBC9_54	6	5.5	CA229
Rr	7.5	6.8	CA229
RBC8_12	7.9	7.1	CA231
RBC9_13	2.2	2	CA231
Rr	7.5	6.8	CA231
RBC8_12	9.1	8.5	CA232
Rr	7.3	6.8	CA232
RBC8_10	5.1	4.7	CA236
RBC8_46	8.2	7.6	CA236
RBC8_52	0.8	0.8	CA236
Rr	7.4	6.8	CA236
RBC7_21	0.8	0.8	CA237
RBC8_10	4.8	4.7	CA237
Rr	7	6.8	CA237
RBC7_21	0.9	0.9	CA238
RBC8_12	12	11.7	CA238
RBC8_40	5.4	5.2	CA238
RBC9_54	8.6	8.3	CA238
Rr	7	6.8	CA238
RBC9_16	8.9	7.4	CA239
RBC9_54	8.8	7.3	CA239
Rr	8.2	6.8	CA239
RBC8_46	13.7	10	CA240
RBC9_14	11.3	8.2	CA240
Rr	9.4	6.8	CA240
