# Supplementary material for: A systematic exploration of bacterial form I rubisco maximal carboxylation rates
Source: EMBO J. 2024 May 28;43(14):13. doi: 10.1038/s44318-024-00119-z (PMC11251275; doi:10.1038/s44318-024-00119-z)
Supplement: Supplementary file 6 — Source data Fig. 2 [file 44318_2024_119_MOESM6_ESM.zip › EMBOJ-2024-116861_SourceDataForFigure2/SD for Fig. 2C/SD for Fig. 2C.xlsx]

## Sheet: measurements_Fig2C
Identifier	Internal ID	Species	Form	Rate mean [s-1]	Rate n	Rate stdev [s-1]
WP_132961271.1	RBC9_50	Tepidimonas ignava	CCM-proteo	1.4	2	0.1
TXF10942.1	RBC8_6	Pelomicrobium methylotrophicum	CCM-proteo	1.8	1
WP_079446767.1	RBC9_48	Nitrobacter vulgaris	CCM-proteo	2.1	1
WP_098958429.1	RBC9_52	Pseudonocardia sp. N23	CCM-proteo	3.9	2	0
GDX61470.1	RBC9_53	Nitrosomonadaceae bacterium	CCM-proteo	4.6	1
NNG14147.1	RBC8_10	Gammaproteobacteria bacterium	CCM-proteo	4.7	2	0
WP_163097315.1	RBC8_13	Acidithiobacillus ferrianus	CCM-proteo	5.2	1
OYV53977.1	RBC9_51	Rhodospirillales bacterium 20-60-12	CCM-proteo	5.8	2	0.2
WP_007042721.1	RBC8_7	Thiorhodococcus drewsii	CCM-proteo	6.5	2	0.6
WP_162085967.1	RBC9_49	Sulfuriferula nivalis	CCM-proteo	6.5	2	0.8
OYW65964.1	RBC9_45	Hydrogenophilales bacterium 12-64-13	CCM-proteo	6.7	1
CAA6823104.1	RBC9_47	uncultured Thiotrichaceae bacterium	CCM-proteo	6.7	3	0.7
NOX28090.1	RBC9_41	Gammaproteobacteria bacterium	CCM-proteo	6.9	3	0.9
WP_188528096.1	RBC9_54	Maritimibacter lacisalsi	CCM-proteo	7	3	1.5
WP_006748372.1	RBC9_44	Thioalkalivibrio paradoxus	CCM-proteo	7.5	2	0
WP_136865895.1	RBC9_46	Guyparkeria	CCM-proteo	7.6	2	0.9
WP_093428253.1	RBC9_42	Thiohalospira halophila	CCM-proteo	7.8	1
WP_024850198.1	RBC8_14	Hydrogenovibrio kuenenii	CCM-proteo	8.3	1
MCF6324877.1	RBC9_43	Gammaproteobacteria bacterium (marine sediment metagenome)	CCM-proteo	9.1	2	0.6
WP_173269803.1	RBC9_40	Thiosulfatimonas sediminis	CCM-proteo	10.7	1
WP_158466229.1	RBC9_30	Prochlorococcus marinus	α-cyano	5.1	1
TARA_128.SAMEA2622923.40.0.22-3_753667_20	RBC9_25		α-cyano	6	2	0
WP_048018084.1	RBC9_34	Synechococcus sp. GFB01	α-cyano	6.4	1
WP_011130576.1	RBC6_18	Prochlorococcus marinus	α-cyano	8.1	6	1.2
WP_186485071.1	RBC9_33	Synechococcus sp. A15-127	α-cyano	9	1
WP_094587518.1	RBC9_35	Vulcanococcus limneticus	α-cyano	9.4	1
MBM5816614.1	RBC8_46	Cyanobacteria bacterium K_Offshore_surface_m2_239	α-cyano	9.7	3	2.1
GDX72213.1	RBC9_22	Cyanobium sp.	α-cyano	9.8	2	0.4
TGG89950.1	RBC9_31	Aphanocapsa feldmannii 277cV	α-cyano	10	1
OON11896.1	RBC9_29	Synechococcus lacustris str. Tous	α-cyano	10.2	2	0.3
WP_087067354.1	RBC9_27	Cyanobium sp. NIES-981	α-cyano	10.4	2	0.2
WP_185465331.1	RBC8_12	Synechococcus sp. BSA11S	α-cyano	10.5	6	2.1
WP_150882264.1	RBC9_37	Synechococcus sp. RSCCF101	α-cyano	11	3	1.6
PHX68273.1	RBC9_23	Cyanobium sp. Baikal-G2	α-cyano	12.6	2	1.7
WP_131454437.1	RBC8_39	Synechococcus sp. BS56D	α-cyano	13.1	2	0.7
HIK38644.1	RBC9_13	Geminocystis sp. M7585_C2015_104	β-cyano	1.9	3	0.2
OIP69680.1	RBC9_6	Oscillatoriales cyanobacterium CG2_30_44_21	β-cyano	4.5	1
WP_010873418.1	RBC8_38	Synechocystis	β-cyano	5	1
HIK35429.1	RBC9_3	Thermosynechococcus sp. M98_K2018_005	β-cyano	5.2	1
WP_015187492.1	RBC9_1	Chroococcaceae	β-cyano	5.5	1
WP_146295313.1	RBC8_40	Euhalothece natronophila	β-cyano	5.6	4	1.2
WP_010467950.1	RBC9_8	Acaryochloris	β-cyano	5.7	2	1.1
NJK99267.1	RBC9_15	Spirulinaceae cyanobacterium SM2_1_0	β-cyano	5.8	1
NJK40784.1	RBC9_19	Acaryochloridaceae cyanobacterium SU_2_1	β-cyano	5.8	2	0.3
NJL97415.1	RBC9_20	Synechococcaceae cyanobacterium SM2_3_2	β-cyano	6.3	1
WP_015132410.1	RBC9_10	Leptolyngbya sp. PCC 7376	β-cyano	6.6	2	0.2
WP_017327366.1	RBC9_2	Synechococcus sp. PCC 7336	β-cyano	7.1	1
NER37956.1	RBC8_8	Oscillatoria sp. SIO1A7	β-cyano	7.4	1
WP_106306271.1	RBC9_5	Chamaesiphon polymorphus	β-cyano	7.5	1
WP_046277111.1	RBC9_16	Limnoraphis robusta	β-cyano	7.5	2	0.2
AZB73040.1	RBC8_30	Synechococcus elongatus PCC 11801	β-cyano	7.9	2	0.9
WP_017713779.1	RBC9_7	Prochlorothrix hollandica	β-cyano	8.2	2	0.1
WP_006527632.1	RBC9_9	Gloeocapsa sp. PCC 73106	β-cyano	8.6	2	0.3
WP_215616936.1	RBC9_14	Leptothoe kymatousa	β-cyano	10.1	3	1.7
			median_CCM-proteo	median_α-cyano	median_β-cyano
			6.6	9.8	6.3

## Sheet: all_measurements_raw
Internal ID	Rate [s-1]	Norm rate [s-1] (to Rr)	# assay
RBC6_16	5	5.4	CA142
RBC6_17	3.8	4	CA142
RBC6_18	7.7	8.2	CA142
RBC6_19	3.2	3.4	CA142
Rr	6.4	6.8	CA142
RBC6_16	3.2	4.5	CA143
RBC6_17	2.3	3.3	CA143
RBC6_18	5.1	7.2	CA143
RBC6_19	2.5	3.6	CA143
Rr	4.8	6.8	CA143
RBC6_16	4.4	7.3	CA145
RBC6_17	2.6	4.2	CA145
RBC6_18	6.4	10.5	CA145
RBC6_19	2.5	4.1	CA145
Rr	4.1	6.8	CA145
RBC6_17	2.8	3.2	CA146
RBC6_18	6.4	7.4	CA146
RBC6_19	2.9	3.4	CA146
Rr	5.9	6.8	CA146
RBC7_5	2.5	3.4	CA151
Rr	5.1	6.8	CA151
RBC7_5	3.2	3	CA152
Rr	7.3	6.8	CA152
RBC6_19	4.1	5.1	CA153
RBC7_30	0.7	0.9	CA153
Rr	5.4	6.8	CA153
RBC7_19	3.6	3.6	CA154
Rr	6.8	6.8	CA154
RBC6_16	5.1	5.5	CA156
RBC6_17	2.3	2.4	CA156
RBC6_18	7.2	7.7	CA156
RBC6_19	2	2.1	CA156
RBC7_19	1.1	1.1	CA156
Rr	6.4	6.8	CA156
RBC6_17	2.8	2.9	CA157
RBC6_18	7.3	7.5	CA157
Rr	6.7	6.8	CA157
RBC7_10	2	1.8	CA173
RBC7_3	2.7	2.4	CA173
RBC7_4	1.6	1.5	CA173
RBC7_5	3.8	3.4	CA173
Rr	7.6	6.8	CA173
RBC7_10	1.6	1.2	CA174
RBC7_25	6.2	4.9	CA174
RBC7_3	2.4	1.9	CA174
RBC7_4	1.5	1.2	CA174
RBC7_5	3.5	2.7	CA174
Rr	8.6	6.8	CA174
RBC7_19	2.4	2.5	CA178
RBC7_20	0.6	0.7	CA178
RBC7_9	1.8	1.8	CA178
Rr	6.7	6.8	CA178
RBC7_19	1.7	1.9	CA179
RBC7_25	5.8	6.7	CA179
Rr	5.9	6.8	CA179
RBC7_19	1.3	1.5	CA180
RBC7_20	1.4	1.6	CA180
RBC7_25	5.6	6.5	CA180
Rr	5.9	6.8	CA180
RBC8_11	6.7	7.9	CA183
RBC8_13	4.4	5.2	CA183
RBC8_16	0.8	1	CA183
RBC8_19	3.4	4	CA183
RBC8_2	1.9	2.3	CA183
RBC8_22	2.1	2.5	CA183
RBC8_24	2.2	2.7	CA183
RBC8_3	1.9	2.2	CA183
RBC8_4	3.7	4.4	CA183
RBC8_7	5.1	6	CA183
RBC8_9	2.3	2.8	CA183
Rr	5.8	6.8	CA183
RBC8_14	6.7	8.3	CA184
RBC8_17	1.7	2.1	CA184
RBC8_19	3.4	4.2	CA184
RBC8_22	1.9	2.4	CA184
RBC8_24	2.5	3.2	CA184
RBC8_6	1.4	1.8	CA184
Rr	5.5	6.8	CA184
RBC8_25	4.6	5.3	CA185
RBC8_26	1.7	2	CA185
RBC8_27	1.6	1.9	CA185
RBC8_29	3.4	3.9	CA185
RBC8_30	6.2	7.3	CA185
RBC8_33	2.3	2.7	CA185
RBC8_34	3.3	3.8	CA185
Rr	5.9	6.8	CA185
RBC8_12	11.7	11.4	CA186
RBC8_15	5	4.9	CA186
RBC8_18	2.9	2.8	CA186
RBC8_23	4.1	4	CA186
RBC8_43	11.1	10.8	CA186
RBC8_47	2.7	2.6	CA186
RBC8_48	1	1	CA186
Rr	7	6.8	CA186
RBC8_12	12	11.7	CA187
RBC8_2	2	2	CA187
RBC8_23	4.5	4.4	CA187
RBC8_3	1.9	1.8	CA187
RBC8_37	6.2	6.1	CA187
RBC8_38	5.1	5	CA187
RBC8_39	12.8	12.6	CA187
RBC8_43	10.2	10	CA187
RBC8_51	1.3	1.3	CA187
RBC8_53	1.8	1.8	CA187
RBC8_54	1.1	1.1	CA187
RBC8_55	1.8	1.7	CA187
RBC8_9	3.3	3.2	CA187
Rr	7	6.8	CA187
Hn	8.7	8.9	CA188
RBC8_12	12.3	12.4	CA188
RBC8_39	13.4	13.6	CA188
RBC8_43	10.9	11	CA188
Rr	6.7	6.8	CA188
Hn	9.9	9.5	CA189
RBC8_2	2.5	2.4	CA189
RBC8_56	3.5	3.3	CA189
Rr	7.1	6.8	CA189
Hn	11.3	11.1	CA190
RBC8_46	11.9	11.7	CA190
Rr	6.9	6.8	CA190
RBC8_30	8.2	8.6	CA191
RBC8_7	6.6	6.9	CA191
Rr	6.6	6.8	CA191
RBC9_22	9.7	9.5	CA193
RBC9_30	5.2	5.1	CA193
RBC9_33	9.2	9	CA193
RBC9_34	6.5	6.4	CA193
RBC9_43	8.9	8.7	CA193
RBC9_45	6.8	6.7	CA193
Rr	7	6.8	CA193
RBC9_31	9.3	10	CA194
RBC9_35	8.7	9.4	CA194
Rr	6.3	6.8	CA194
RBC9_13	1.9	2	CA195
RBC9_3	4.7	5.2	CA195
Rr	6.2	6.8	CA195
RBC9_13	1.5	1.6	CA196
RBC9_16	7.5	7.7	CA196
RBC9_20	6.1	6.3	CA196
RBC9_27	9.9	10.3	CA196
RBC9_42	7.6	7.8	CA196
RBC9_44	7.3	7.5	CA196
RBC9_7	8	8.2	CA196
Rr	6.6	6.8	CA196
RBC9_41	6.3	6.3	CA198
RBC9_44	7.6	7.5	CA198
RBC9_49	5.9	5.9	CA198
RBC9_51	5.7	5.7	CA198
Rr	6.8	6.8	CA198
RBC8_11	7	6.6	CA199
RBC9_15	6.2	5.8	CA199
RBC9_23	12.1	11.4	CA199
RBC9_29	10.6	10	CA199
RBC9_37	9.7	9.1	CA199
RBC9_41	6.8	6.4	CA199
RBC9_47	6.4	6.1	CA199
RBC9_7	8.5	8.1	CA199
Rr	7.2	6.8	CA199
RBC8_11	10.8	10.7	CA200
RBC8_40	5.6	5.5	CA200
RBC9_22	10.1	10	CA200
RBC9_23	13.9	13.8	CA200
RBC9_27	10.6	10.5	CA200
RBC9_37	12	11.9	CA200
RBC9_40	10.8	10.7	CA200
RBC9_46	8.3	8.2	CA200
RBC9_48	2.1	2.1	CA200
Rr	6.9	6.8	CA200
RBC9_29	10.3	10.4	CA201
RBC9_47	7.4	7.4	CA201
Rr	6.8	6.8	CA201
RBC8_40	4.2	4.3	CA203
RBC9_50	1.3	1.4	CA203
Rr	6.5	6.8	CA203
RBC9_37	11.1	12.1	CA204
RBC9_41	7.3	8	CA204
RBC9_43	8.8	9.6	CA204
RBC9_46	6.4	7	CA204
RBC9_47	6.1	6.6	CA204
RBC9_49	6.4	7	CA204
RBC9_50	1.4	1.5	CA204
RBC9_51	5.5	5.9	CA204
Rr	6.3	6.8	CA204
RBC9_10	7.4	6.4	CA213
RBC9_19	6.4	5.6	CA213
RBC9_8	5.7	4.9	CA213
Rr	7.9	6.8	CA213
RBC8_40	8.1	7.2	CA214
RBC9_1	6.2	5.5	CA214
RBC9_10	7.6	6.7	CA214
RBC9_19	6.7	6	CA214
RBC9_5	8.4	7.5	CA214
RBC9_6	5.1	4.5	CA214
RBC9_8	7.3	6.5	CA214
Rr	7.7	6.8	CA214
RBC9_14	13.9	10.8	CA216
RBC9_9	11.4	8.8	CA216
Rr	8.8	6.8	CA216
RBC6_20	6.2	6.1	CA218
RBC8_8	7.5	7.4	CA218
RBC9_14	11.4	11.2	CA218
RBC9_2	7.2	7.1	CA218
RBC9_9	8.5	8.4	CA218
Rr	6.9	6.8	CA218
RBC9_25	6.4	5.9	CA223
Rr	7.3	6.8	CA223
RBC9_52	4.5	3.9	CA224
RBC9_53	5.3	4.6	CA224
Rr	7.9	6.8	CA224
RBC7_10	1.6	1.5	CA226
RBC7_9	0.9	0.8	CA226
RBC9_25	6.3	6	CA226
Rr	7.2	6.8	CA226
RBC9_52	4.3	3.9	CA227
Rr	7.5	6.8	CA227
RBC9_54	6	5.5	CA229
Rr	7.5	6.8	CA229
RBC8_12	7.9	7.1	CA231
RBC9_13	2.2	2	CA231
Rr	7.5	6.8	CA231
RBC8_12	9.1	8.5	CA232
Rr	7.3	6.8	CA232
RBC8_10	5.1	4.7	CA236
RBC8_46	8.2	7.6	CA236
RBC8_52	0.8	0.8	CA236
Rr	7.4	6.8	CA236
RBC7_21	0.8	0.8	CA237
RBC8_10	4.8	4.7	CA237
Rr	7	6.8	CA237
RBC7_21	0.9	0.9	CA238
RBC8_12	12	11.7	CA238
RBC8_40	5.4	5.2	CA238
RBC9_54	8.6	8.3	CA238
Rr	7	6.8	CA238
RBC9_16	8.9	7.4	CA239
RBC9_54	8.8	7.3	CA239
Rr	8.2	6.8	CA239
RBC8_46	13.7	10	CA240
RBC9_14	11.3	8.2	CA240
Rr	9.4	6.8	CA240
